# Supplementary material for: The use of international comparison as interactive teaching method in pharmacy education
Source: PLoS One. 2025 Dec 11;20(12):e0338269. doi: 10.1371/journal.pone.0338269 (PMC12697984; doi:10.1371/journal.pone.0338269)
Supplement: S1 File — (XLSX) [file pone.0338269.s003.xlsx]

## Sheet: Form responses 1
Gender	Learning through the international compare/contrast assignment was effective in helping me to understand the drug approval process in Saudi Arabia and the other countries.	Learning through the international compare/contrast assignment broadened my awareness of how my profession fits into complex regulatory frameworks.	Explain more about the impact of international compare/contrast assignment in your knowledge of drug approval process and awareness of your profession in regulatory framework?	Learning through the international compare/contrast assignment was effective in helping me develop an appreciation of how other international societies and cultures regulate the drug approval process.	Explain more about the impact of international compare/contrast assignment in your perspective towards international regulation of drug approval process?	Learning through the international compare/contrast assignment is relevant to my future aspirations.	Learning through the international compare/contrast assignment has raised my interest in working abroad one day.	Explain more about the impact of international compare/contrast assignment in your future prospective?	Learning through the international compare/contrast assignment was interesting to me and kept me engaged with the material.	Learning through the international compare/contrast assignment resulted in me learning things that were unexpected or even surprising.	Explain more about the impact of international compare/contrast assignment in your personal like?	Learning through the international compare/contrast assignment improve my information searching skills.	Constructing an international compare/contrast assignment developed my ability to analyze and critically evaluate information and evidence.	Constructing an international compare/contrast assignment developed my ability to generate awareness and ideas appropriate to my profession.	Learning through international compare/contrast assignment improve my communication and team work skills.	Constructing an international compare/contrast assignment developed my ability to be Innovative, improved my information and skills that I used in extracurricular activities.	Explain more about the impact of international compare/contrast assignment in your skills ?	Kindly, could you choose your agreement statement	Score
Female	Strongly Agree	Strongly Agree	We learned several information from this project and it’s useful due to we know the differences between Saudi Arabia and other countries in drug approval and the registration process also the institution that responsible for all these activities	5	Knowing all these information shows us that every country has her own criteria in drug approval and what kinds of drugs are marketed in this country also, the time required for finishing the clinical trial it’s varies among the countries	Strongly Agree	Strongly Agree	In my opinion I think in the future the process for drug approval will be easier and more effective due to the development of new technologies	Strongly Agree	Strongly Agree	This assignment help me to read more and work with my group in a way that’s useful for me and our discussion assist me to think more and more regarding this topic	Strongly Agree	Strongly Agree	Strongly Agree	Strongly Agree	Strongly Agree	This assignment help me to develop myself in team work and give my efforts to select the most accurate information.
Female	Strongly Agree	Strongly Agree	Improve my pharmacist practice and skills when I know more about other countries drug approvals, this may give me an opportunity to change some in future	5	It’s good especially if we present the assignment to each other but in a way to discuss differences only	Strongly Agree	Strongly Agree	I will be aware of how other countries approve medication especially if I Open my drug company 😉	Strongly Agree	Strongly Agree	I like our group work and how we discuss the parts for each other	Strongly Agree	Strongly Agree	Strongly Agree	Strongly Agree	Strongly Agree	Know I know that each country has its own way to approve medication and this will add much more for my skills as a pharmacist
Female	Strongly Agree	Strongly Agree	learning the differences between drug approval process in saudi arabia and other country helped not only grow my knowledge about drug approval in saudi arabia but also the simillarties and differences in comparison the other countries as pharmacist we should know about how the drug approval process works in our country since our profession focuses mainly on drugs and we should be aware how the dr…	5	.	Strongly Agree	Strongly Agree	.	Strongly Agree	Strongly Agree	.	Strongly Agree	Strongly Agree	Strongly Agree	Strongly Agree	Strongly Agree	.
Female	Strongly Agree	Strongly Agree	That both countries have their own strict phases Even though the countries may differ in their process, overall they have the same goal which is to register a new drug to the market.	5	As I mention before they differ in the process but they in the overall have the same goal	Strongly Agree	Strongly Agree	In my point of view, I can say that knowing the laws of other countries in the registration approval increases the knowledge	Agree	Neither agree nor disagree	Because I want to involved in drugs more such as in the discovery & registration and many things and because knowing these things will make me more expert in distinguishing between the laws that pertinent to the pharmaceutical	Strongly Agree	Strongly Agree	Strongly Agree	Strongly Agree	Strongly Agree	While searching for information that pertains to each country and showing the differences and trying to understand the differences requires a lot of effort and focus
Female	Strongly Agree	Strongly Agree	In my opinion the international compare and contrast assignment clarified how different countries go through complex approval processes in order to insure the safety and good use of drugs which made me more conscious of how big of a role not only pharmacists but the pharmaceutical industry in general has.	5	.	Agree	Neither agree nor disagree	I think the assignment made me take into consideration how countries handle drug approval processed very differently.	Strongly Agree	Strongly Agree	It made me grow more interested in the drug designing timeline from an idea to an actual marketed drug and all the approval processes it goes through	Agree	Agree	Strongly Agree	Agree	Agree	From my point of view it was interesting to explore different foreign websites that had non-english browser pages
Female	Strongly Agree	Strongly Agree	The assignment enlighted me about the similarities and differences in different geographical sites it helped me understand drug approval process concept	5	It was helpful to compare between processes to discover what are the weaknesses a system could have and what are the strength points to hopefully enhance and develop our regulations to better and better	Strongly Agree	Strongly Agree	It made have a big interest in regulations and raised my passion in this area	Strongly Agree	Strongly Agree	I’m thinking of a practical high standards system with high safety rates and this assignment has made me think even more about tools that can assess the process and make it easier and precise in the same time	Strongly Agree	Strongly Agree	Strongly Agree	Strongly Agree	Strongly Agree	My excellent critical skills and experience have been developed
Female	Strongly Agree	Strongly Agree		Agree		Neither agree nor disagree	Neither agree nor disagree	It broadened my understanding If I was to encounter a fellow employee from a different country	Agree	Agree		Agree	Agree	Agree	Agree	Agree
Female	Strongly Agree	Agree	.	Strongly Agree	.	Strongly Agree	Disagree	Important to know that not evry country have the same regulations	Strongly Agree	Strongly Agree	I think knowing sfda regulations is important	Strongly Agree	Agree	Strongly Agree	Strongly Agree	Strongly Agree	It did give me knowledge on what do a drug need to be approved
Female	Strongly Agree	Agree	Knowing the step-by-step process of drug approval had shown me the importance of their work and the level of knowledge and responsibility that every person should have to work in this field. I found their work interesting and I enjoy reading about	Strongly Agree	Before the assignment, I thought that all counties have the same process for drug approval but I was surprised that we have things different although there was not a huge difference, but those small things can make a change	Strongly Agree	Strongly Agree	Before the project, I had never have been thinking of be working in the Saudi FDA or other regulatory agencies but after I found this very interesting and it will be one of my choices in the future and I will make sure that I try the experience during the internship	Strongly Agree	Agree	Overall experience was enjoying and I found it more interesting than other projects because it is the first time I have searched about this topic and it kind of opened my mind	Strongly Agree	Strongly Agree	Strongly Agree	Strongly Agree	Agree	I found little difficulty in searching about the other county approval processes but I learned what are the websites that I have to look at when I want to read about regulations
Female	Strongly Agree	Strongly Agree	through this assignment assignment I understand that regulatory framework for drugs approval are complex.	Strongly Agree	I understand that it is important to protect public health.	Strongly Agree	Strongly Agree	That it is important to keep our knowledge updated	Strongly Agree	Strongly Agree	It is very nice assignment I enjoyed it.	Strongly Agree	Strongly Agree	Strongly Agree	Strongly Agree	Strongly Agree	It’s improved my team work skills
Female	Strongly Agree	Agree	Before doing the assignment, I was thought ‘it will be an complex process and required many of responsibilities’ and after doing the assessment, I agree with my thinking in addition to I saw what is the role and responsibilities of pharmacist in regulatory framework	Strongly Agree	It also considered as complex as in Saudi Arabia but there some differences. According to the process complexity, it deserves to be like that to assure safety, efficacy , quality and to take name as regulation process	Agree	Agree	It is giving an preconception about the role of pharmacist in drug regulation process and what is the real responsibilities that I will deal with if I become part of process	Agree	Neither agree nor disagree	I think this process it suits me very strongly. I am normally dealing with things by caution and accurately, how about if it related to safety and other things related to medications, I think, I will be more cautiously and take a lot of time because this process is deserved	Agree	Agree	Agree	Agree	Agree	It helps me to improve my knowledge, teamwork, discussion with my colleagues and writing
Female	Strongly Agree	Strongly Agree	My group was assigned china to compare with our framework. It gave me an eye opening on how a industrial country as china have a fast regulatory process but still continue the safety studies even after the has been approved. Also, they heavily install their herbal and traditional medicine into the process unlike what we have here. Which open a discussion about the regulation of herbal medicine in…	Strongly Agree	In my opinion, we should find new ways to make the process easier especially for drugs that have already proven their efficacy but still need more studies about their long term effects, as our country develops more and more to follow the 2030 vision we should open doors for studies like these since the number of people with chronic diseases increases and the ability of some medication that helps …	Strongly Agree	Strongly Agree	It helps me understand the danger of unregulated herbal and cosmetic products, and one day I may be able to participate with sfda on their inspections. Also the the importance of clinical research to fasten the process of drug approval.	Agree	Strongly Agree	It was an interesting assignment and I was excited to know more about the regulatory process framework around the world, since we don’t get to present this assignment i had to ask my colleagues to give a brief summary about their findings with their assigned country.	Strongly Agree	Strongly Agree	Strongly Agree	Strongly Agree	Strongly Agree	Helps me with finding the accurate resources for my information, and how to communicate my findings with others.
Female	Agree	Agree	تعلمت نقاط عديدة خلال بحثي وقرائتي لحل هذا المشروع في دولة اليابان.	Agree	أحببت إنه الهدف واحد في كل الدول، سلامة ومأمونية المستهلكين هو الهدف، بغض النظر عن النقاط الي ممكن تأثر على هذا القرار.	Strongly Agree	Strongly Agree	تحمست للتدريب في هيئة الغذاء والدواء.	Strongly Agree	Disagree	حماسة لتعلم المزيد في كل ما يتعلق بتشريعات الدواء.	Strongly Agree	Strongly Agree	Strongly Agree	Strongly Agree	Neither agree nor disagree	النقد، المقارنة، وحس البحث والتأكد من موثوقية المعلومات.
Female	Strongly Agree	Strongly Agree	Good understanding	Strongly Agree	Good understanding	Strongly Agree	Strongly Agree	Conformination of concepts	Strongly Agree	Strongly Agree	Good	Strongly Agree	Strongly Agree	Strongly Agree	Strongly Agree	Strongly Agree	Excellent
Female	Strongly Agree	Strongly Agree	Made me more expert in where to look for informations and how to get it	Strongly Agree	Learning the difference benefit of each country	Strongly Agree	Strongly Agree	Maybe comparing after approval process	Strongly Agree	Strongly Agree	Learning about Australia and Saudi Arabia was fun because there was a lot of difference yet some similarities	Strongly Agree	Strongly Agree	Strongly Agree	Strongly Agree	Strongly Agree	Learning to search for information and transplantation
Female	Strongly Agree	Strongly Agree	International compare/contrast assignment was educational and contributed to increasing my awareness about drug approval process in different countries .	Strongly Agree	Every country has its own regulatory authority, which is responsible to enforce the rules and regulations and issue the guidelines to regulate the marketing of the drugs.	Strongly Agree	Agree	international compare/contrast assignment will help me if I'm thinking about new medication and also if I'm thinking of working abroad one day	Strongly Agree	Strongly Agree	I always wondered if the drug approval process were the same in all countries, and international compare/contrast assignment helped me to read more about this . And answer my question.	Strongly Agree	Strongly Agree	Strongly Agree	Strongly Agree	Strongly Agree	Enhance my writing skills, improve my learning skills, improve my planning and organizing skills, enhance my communication and teamwork skills.
Female	Agree	Agree	Searching for international and local regulation helps us a lot in understanding the difference.	Agree	We are aware that drug approval is similar locally and internationally.	Neither agree nor disagree	Disagree	It’s good to know the regulation but I was not interested to be part of it (in the future)	Agree	Agree	We like that we are able to do this together as a teamwork	Agree	Agree	Neither agree nor disagree	Strongly Agree	Agree	The assignment helps us to improve our searching skills.
Female	Agree	Agree	was helpful to have an outer aspect but the most effective method	Agree	it made me learn that there is a difference in regulatory processes	Strongly Agree	Agree	i would have a nice background to when i attempt to apply for a drug approval later in my career.	Agree	Disagree	i personally have an interest in this field and i think it would be helpful to compare to have a general idea about what its like internationally.	Strongly Disagree	Strongly Disagree	Agree	Neither agree nor disagree	Disagree	the research was fun to conduct but the resources were not available readily so it did not add to my research skills, i instead had to employ them in order to get it done.
Female	Strongly Agree	Agree	It improved my understanding of the general process of drug approval	Strongly Agree	Drug approval in different countries can be different but stil on the same basis	Strongly Agree	Disagree	I always thought of discovering a new drug. Knowing the process of its approval is very helpful	Neither agree nor disagree	Neither agree nor disagree	Some countries should have more clear process of drug approval	Strongly Agree	Agree	Agree	Strongly Agree	Agree	It improved my skills of retrieving information
Female	Strongly Agree	Strongly Agree	I don’t know	Strongly Agree	.	Strongly Agree	Strongly Agree	.	Strongly Agree	Strongly Agree	.	Strongly Agree	Strongly Agree	Strongly Agree	Strongly Disagree	Strongly Agree	.
Female	Agree	Agree	Since I am a pharmacy student Here in Saudi Arabia I found that this assignment has helped me a lot to understand the drug approval process that happens here and all the guidelines that it follows and that each country has their own guidelines and that made me more aware of how that this profession has a little of difference in each country by knowing that it’s gonna help me in the future to not …	Agree	I know the differences of guidelines and what I should follow to have a drug approved in a certain country	Agree	Agree	Now I know that I have to follow the guidelines of the specific coin to have A drug approval	Agree	Agree	This comparison helped me to understand that to get a drug approved there has to be certain rules to follow in each country so now I’m aware of what drugs that won’t be allowed in countries and what drugs will be	Agree	Agree	Agree	Agree	Agree	It has improved my skills to the best and now I know how to find the difference in rules and guidelines
Female	Agree	Agree	It helps to Organize and remember information. Highlight subtle differences between objects or concepts and, in turn, help them make better decisions in life.	Strongly Agree	to maintains a sustained focus on the need for improving the and support more efficient and effective new drug development	Neither agree nor disagree	Neither agree nor disagree	Planning, improvement and continuous work to help make the Saudi Arabia the country that anyone in the world aspires to	Agree	Strongly Agree	-	Strongly Agree	Strongly Agree	Strongly Agree	Agree	Strongly Agree	The ability to make the right decision, analysis
Female	Strongly Agree	Agree	I understand how different the approval process depending on the country and where you drug from for example domestic and international drug has different process in Germany, also depending on the situation is the drug needed like in covid then it’s processing is much different	Strongly Agree	I learned how your rout of approving the drug depend on your goals of promoting the drug for example do you want to promote in one country on EU or more than one country	Agree	Agree	It makes me more educated in learning new aspect of how to approve a drug	Agree	Agree	It’s interesting how each country has it’s own method which makes me more fascinated in learning about the regulations of each country but sometimes the lack of recourse is a problem.	Strongly Agree	Strongly Agree	Strongly Agree	Strongly Agree	Strongly Agree	It increases my analytical and writing skill with my teammates when we had a 750 words limit with lots of references so we rewrote the assignment until we reached an acceptable words
Female	Agree	Agree	make me know about the approval process in others countries and expand my knowledge	Agree	.	Agree	Agree	make us more aware about international approval process	Agree	Neither agree nor disagree	increased my knowledge	Agree	Agree	Agree	Strongly Agree	Agree	increased awareness
Female	Strongly Agree	Strongly Agree	I found that drug approval process in KSA is restricted and has many requirements in order to provide a new drug with proven efficacy and safety	Agree	Generally, we share many similarities in the drug approval process with our assigned country (Jordan).	Neither agree nor disagree	Neither agree nor disagree	I'm more knowledgeable about regulations	Agree	Neither agree nor disagree	I like how governments place constraints on the approval of new medications in order to ensure that the medications offered to their citizens are safe and effective.	Agree	Agree	Agree	Strongly Agree	Agree	Since the assignment should not exceed 750 words, I learned how to extract the key points.
Female	Strongly Agree	Strongly Agree	I learned what you need to get approved for a drug and what the process is to get it. I enjoyed doing the assignment and I learned a lot. Also, we had many meetings with my group to share knowledge and discuss the similarities and differences between the two systems.	Strongly Agree	Our comparison was with Jordan and Saudi Arabia and I noticed that Saudi Arabia has a more advanced system.	Strongly Agree	Strongly Agree	I am very interested in the regulatory process and the assignment add so much to my knowledge.	Strongly Agree	Strongly Agree	I was interested in the regulatory process and found it an opportunity to learn more	Strongly Agree	Strongly Agree	Strongly Agree	Strongly Agree	Strongly Agree	Research skills - Summarizing skills - Deductive Skills
Female	Agree	Agree	It’s taught me something	Agree	I already answered	Strongly Agree	Strongly Agree	Made me want to work outside	Agree	Neither agree nor disagree	To search deeply	Strongly Agree	Strongly Agree	Strongly Agree	Agree	Strongly Agree	The skill of detecting the right information
Female	Agree	Agree	Helped us understand the importance of SFDA and how it can help us. And learn the procedures and regulation for future work.	Agree	Helped us understand that the process differs from country to country.	Neither agree nor disagree	Agree	In futur when I need to get a drug approval in another country I know that I need to check the regulations before hand and they might not be the same as ours	Neither agree nor disagree	Neither agree nor disagree	No impact	Agree	Agree	Agree	Neither agree nor disagree	Agree	Learned how to work in teams and improve my skills
Female	Strongly Agree	Strongly Agree	Every country has it own approval processes and regulations for new drugs.	Strongly Agree	It was nice knowing the regulations and b processes of other countries on new drug approval.	Strongly Agree	Strongly Agree	It may help me working in a foreign country or company , because I am aware of most of other countries’ regulations.	Strongly Agree	Agree	I liked it so much. I got alot of information that wasn’t expected.	Strongly Agree	Strongly Agree	Strongly Agree	Strongly Agree	Strongly Agree	It helped me to be engaged in group work. Also, it improved my time management skill.
Female	Strongly Agree	Strongly Agree	It helps us to know the difference between Saudi Arabia and other country	Strongly Agree	It helps us to know the process in detail	Strongly Agree	Strongly Agree	Its will benefits in compare between the Saudi Arabia and another country, also helps on ensuring that drugs work and that the benefits outweigh the risk	Strongly Agree	Strongly Agree	It’s help me to find the proper resource for drug approval find how finds the information	Strongly Agree	Strongly Agree	Strongly Agree	Strongly Agree	Strongly Agree	improve my information searching skills.
Male	Agree	Agree	Increase the benefit and decrease the harm	Agree	Increase the benefit and decrease the harm	Agree	Agree	Increase the benefit and decrease the harm	Neither agree nor disagree	Neither agree nor disagree	Increase the benefit and decrease the harm	Neither agree nor disagree	Neither agree nor disagree	Neither agree nor disagree	Neither agree nor disagree	Neither agree nor disagree	Increase the benefit and decrease the harm
Male	Strongly Agree	Strongly Agree	There is different among the regulations between our country and other country some of it good from my perspective and other bad and this give us a opportunity to learn what is best for us	Strongly Agree	Every country has own regulations	Agree	Neither agree nor disagree	-	Agree	Strongly Agree	It change my prospective to the filed of regulations and the part of the pharmacist in it	Strongly Agree	Strongly Agree	Strongly Agree	Strongly Agree	Strongly Agree	It improve how should i extract the information i want
Male	Agree	Agree	I understood that SFDA approval system progression was beyond my imagination	Strongly Agree	Drug approval system isn't only related to the FDA but simultaneously connected with many governmental establishments like MOH and MOT	Neither agree nor disagree	Agree	This topic will be a big help for any pharmacy student who look up working in FDA in the future	Agree	Agree	I became more careful about health low and some other sensitive issues in the field	Agree	Strongly Agree	Agree	Agree	Strongly Agree	My comparison skills is developed after studying international compare/contrast, same thing with my research skills
Male	Strongly Agree	Agree	It helped me to understand just how thorough and detailed the process can be. It also helped to understand where I would find the resources needed to find new information about the process or double check my previous knowledge.	Agree	It helped me to compare the regulation process between our country and others.	Neither agree nor disagree	Neither agree nor disagree	If I were to work in the Saudi FDA or in the drug making/approval process this experience would help me grasp a better understanding of what to do.	Agree	Neither agree nor disagree	I was interested by the differences in the approval processes between our country and others. I was also interested by how some things were almost universal.	Agree	Agree	Agree	Agree	Agree	It gave me a chance to gain more experience comparing/analyzing such information and then tidying it up on a piece of paper.
Male	Strongly Agree	Strongly Agree	Its so important to see the diffrence between a contry and another in drug approving process, so we can see ho is doing better job at it and how is the contry doing it so the other contry try to so the same job or make it better.	Strongly Agree	To see what is the process to accepte a drug and what is the chalenges in each contry.	Strongly Agree	Strongly Agree	I think In the future there should be world orgnaization in the drug accepting process	Strongly Agree	Strongly Agree	I liked searching in how my contry is accepting any new drug and the diffrence between the other contry.	Strongly Agree	Strongly Agree	Strongly Agree	Strongly Agree	Strongly Agree	I did not know that there was a diffrence between a contry and another in drug accepting process and now i know some of the information about it.
Male	Agree	Agree	Helped to see the common drug approval process between saudi arabia and other countries	Agree	More knowledge about other countries’ regulation process	Agree	Neither agree nor disagree	i now realize that if i want to study abroad and want drug approval I would check the regulatory process first	Agree	Agree	Learning the drug approval process in saudi arabia will help me in the future for drug approvals abroad because of the some shared processes saudi arabia is common with in other countries	Agree	Agree	Agree	Agree	Agree	learning international approved websites for drug approval processes
Male	Strongly Agree	Strongly Agree	Understand the Saudi law in drug approval process and learn about foreign country also give chance to improve professional write	Strongly Agree	Give us a chance to know the law for drug approval in compare county	Strongly Agree	Strongly Agree	Know law help work in FDA	Strongly Agree	Strongly Agree	Understand the nature of law in compare country	Strongly Agree	Strongly Agree	Strongly Agree	Strongly Agree	Strongly Agree	Improve search for information and improve academic writing
Male	Strongly Agree	Agree	In every country there is different regulations in drug approval and they all aim to gain the most benefit for the patient	Strongly Agree	In every country there is different regulations to approve the drug however some countries regulations are more strict than others so in comparison between two drugs I might prefer the one got approval in more strict country	Agree	Strongly Agree	Already covered in previous question	Strongly Agree	Strongly Agree	It improve my searching skills	Strongly Agree	Agree	Strongly Agree	Agree	Strongly Agree	Improve my skills in searching specially from legal aspects
Male	Agree	Strongly Agree	It does add to my knowledge to know how different drug approval process between other countries	Agree	I noticed how strict this field specially toward our regulations in saudi arabia	Agree	Strongly Agree	It had my interest to be part of development	Agree	Agree	I see that it’s attractive for me as a student who’s ambitious for the future	Strongly Agree	Strongly Agree	Agree	Strongly Agree	Agree	It definitely improve my analytical skills to differentiate and compare in general and contributed in digging information skills and know more about the rules in my profession
Male	Agree	Strongly Agree	I was able to learn about the various roles of a pharmacist in the drug approval process. Such roles include quality, safety, and efficacy assessment, pricing, inspections, and other pertinent regulatory processes such as handling of application forms and continuous communication with applicants.	Agree	Working on this assignment helped me appreciate the different values contributing to different regulatory aspects between different countries	Neither agree nor disagree	Disagree	Getting to learn about the regulatory framework in my country will defintely make things easier when I start practicing.	Agree	Neither agree nor disagree	I never gave the SFDA much thought when thinking about my future, and I have yet to decide where I truly want to be when I graduate. I cannot give a clear answer in the meantime.	Agree	Agree	Strongly Agree	Strongly Agree	Neither agree nor disagree	NIL
Male	Strongly Agree	Strongly Agree	they are very important	Strongly Agree	drug is determined to provide benefits that outweigh its known and potential risks for the intended population	Strongly Agree	Strongly Agree	A comparison of the similarities and contrast of differences is discussed between two or more subjects that are connected in a meaningful way.	Strongly Agree	Strongly Agree	its pretty good as it is	Strongly Agree	Strongly Agree	Strongly Agree	Strongly Agree	Strongly Agree	team work
Male	Strongly Agree	Strongly Agree	It helped me understand the complex regulatory system in saudi arabia and why is it complex	Strongly Agree	It helped me learn that china had a very different drug approval process because of how their government is structured	Strongly Agree	Strongly Agree	It made want too look how other countries regulate and approve drugs	Strongly Agree	Strongly Agree	I know look at the fda as a interesting career choice	Strongly Agree	Strongly Agree	Strongly Agree	Strongly Agree	Strongly Agree	It helped me practice gathering information and evidence
Male	Strongly Agree	Strongly Agree	. A mind opening assignment to the diversity between systems and regulatory affairs, for now I know the difference between our Saudi drug approval system and the emirates system and hopefully I will learn more	Strongly Agree	id enjoy doing it besides the knowledge I got from it, if you learn about one applicable system in your country that is used without knowing how other systems do then you are just looking from only one point of view, I guess such a knowledge would make you able to detect flaws in systems and adjust them (if you are the one responsible for adjusting them) towards perfection.	Agree	Strongly Agree	I don’t have an ambition to work in regulatory field, but also I don’t know what the future holds for me.	Strongly Agree	Agree	As I said before I really liked it, but I didn’t find such a difference between the two systems that we chose maybe because they’re both are Arabian Gulf countries and we chose them because the other countries were taken.	Strongly Agree	Agree	Agree	Strongly Agree	Agree	The research skills definitely improved but I don’t know about the other skills that I am supposed to learn from this assignment.
Male	Disagree	Agree	it wasn't beneficial for me as an informative way of learning	Neither agree nor disagree	they are mostly like our system	Neither agree nor disagree	Agree	No impact on my future.	Disagree	Agree	I didn't liked it as much as the other assignment (Cases discussion)	Agree	Neither agree nor disagree	Neither agree nor disagree	Strongly Agree	Neither agree nor disagree	increased our team work (me and my group)
Male	Neither agree nor disagree	Agree	Understand the diffetence and similarities i rach country	Agree	Every country have there own restriction with some similarities	Strongly Agree	Agree	It would br easier to know the difference	Disagree	Agree	Improve skill and learning	Disagree	Strongly Agree	Agree	Disagree	Agree	Very good sight
Male	Agree	Agree	.	Agree	.	Agree	Agree	.	Agree	Neither agree nor disagree	.	Agree	Neither agree nor disagree	Agree	Agree	Agree	.
Male	Strongly Agree	Strongly Agree	It's important as pharmacist to know about approval process and compare it with other countries. Because we can know what is the advantages and disadvantages in our drug approval process .	Agree	It's important as pharmacist to know about approval process and compare it with other countries. Because we can know what is the advantages and disadvantages in our drug approval process .	Agree	Neither agree nor disagree	We can develop a good drug approval process by knowing about disadvantages of other countries which help researchers to create a new drugs and approve it	Agree	Agree	It's a great experience, Now I'm interested to read about other countries and compare it with Saudi Arabia	Agree	Strongly Agree	Strongly Agree	Agree	Strongly Agree	Certainly, many skills have developed, such as analysis, a passion for reading and comparison, and creative thinking
Male	Agree	Neither agree nor disagree	It’s so important	Agree	Regulatory Approval means any and all approvals (including supplements, amendments, pre- and post-approvals, pricing and reimbursement approvals), licenses, registrations or authorizations of any national, supra-national (e.g., the European Commission or the Council of the European Union), regional, state or local regulatory agency, department, bureau, commission, council or other governmental en…	Neither agree nor disagree	Agree	Y	Neither agree nor disagree	Neither agree nor disagree	Y	Agree	Agree	Agree	Agree	Neither agree nor disagree	It improved my searching skills
Male	Agree	Agree	Drug approval process is strict and cost process that need multiple disciplines	Agree	Complexity and cost can maintain safety efficacy of product, but on the other hand it might be an obstacle for small companies	Neither agree nor disagree	Agree	I think Regulatory asbect of our profession needs multidisciplinary which is what i like	Agree	Neither agree nor disagree	It makes me think of working in such like this profession in the future	Agree	Agree	Agree	Agree	Agree	Recognize the differ/similar things between 2 regulatory bodies help me to improve analyzing the topics for me
Male	Agree	Agree	Its so important to see the diffrence between a contry and another, so we can see ho is doing better job at it and how is the contry doing it so the other contry try to so the same job or make it better	Strongly Agree	To see what is the process to accepte a drug and what is the chalenges in each contry.	Agree	Agree	I think In the future there should be world orgnaization in the drug accepting process	Agree	Disagree	I think the comparing is beneficial.	Agree	Agree	Agree	Agree	Agree	I think the comparing is good
Male	Agree	Agree	I learned about how medicines are approved in my country and the country to which I was comparing mine to.	Agree	There are some countries that are more strict with the procedures and evidence for the effectiveness of the drug than others.	Neither agree nor disagree	Neither agree nor disagree	It helped me to know drug approval process in my country.	Agree	Agree	It was a nice experience.	Agree	Agree	Agree	Agree	Agree	improve my information searching skills
Male	Strongly Agree	Agree	broadened my knowledge about the differences and similarities of other international policies and it made me appreciate the work done by SFDA more.	Agree	in my opinion, Due to the varying requirements for the approval of new medicines in different countries, the cost of these drugs can increase and the availability of them can be delayed. In developing nations, the lack of regulatory capacity can also prevent new medications from being approved.	Agree	Agree	I think the impact of the international compare/contrast assignment on my future perspective in comprehending the complexity of the ideas made me look at the benefit and drawbacks of every subject.	Neither agree nor disagree	Agree	There is significant difference between the drug approval timeline in SFDA and ANVISA., however, ANVISA registration valid for 10 years while, SFDA registration valid for 5 years which is better to assure that it complies with Saudi market requirements and to ensure that the product are free from manufacturing defects.	Agree	Strongly Agree	Agree	Agree	Neither agree nor disagree	it developed my communication skills and searching skills like reducing the conflicts between related concepts and improve comprehension.
Male	Agree	Agree	The use of some drugs in one country is prohibited in other countries	Strongly Agree	Some countries have websites while others do not	Neither agree nor disagree	Agree	It can give me an idea of many new research topics	Agree	Agree	Increasing my knowledge in general	Agree	Strongly Agree	Agree	Neither agree nor disagree	Agree	improve skills
Male	Agree	Agree	It helped me in knowing about certain bottleneck in the sfda process	Agree	It helped with figuring out possible ways to improve the SFDA process	Neither agree nor disagree	Neither agree nor disagree	It would benefit me if i went into a regulatory job	Neither agree nor disagree	Neither agree nor disagree	-	Agree	Agree	Agree	Agree	Agree	It improved my ability of going through and udnerstanding literature about drug regulation
Male	Strongly Agree	Strongly Agree	Its so important to see the diffrence between a contry and another, so we can see ho is doing better job at it and how is the contry doing it so the other contry try to so the same job or make it better	Strongly Agree	To see what is the process to accepte a drug and what is the chalenges in each contry.	Strongly Agree	Strongly Agree	I think In the future there should be world orgnaization in the drug accepting process	Strongly Agree	Strongly Agree	I think In the future there should be world orgnaization in the drug accepting process	Strongly Agree	Strongly Agree	Strongly Agree	Strongly Agree	Strongly Agree	I think It will have an impact
Male	Neither agree nor disagree	Neither agree nor disagree	Not that much because we need to be practically in that for 2-4 days to learn more (بأرض الواقع راح تتعلم اكثر من القراءة لحالها تكون زيارات لهيئة الغذاء و الدواء و نشوف كيف يتم التقييم و فغيرها من خطوات تسجيل الدواء)	Neither agree nor disagree	Good	Neither agree nor disagree	Neither agree nor disagree	Good	Neither agree nor disagree	Neither agree nor disagree	Good	Neither agree nor disagree	Neither agree nor disagree	Neither agree nor disagree	Neither agree nor disagree	Neither agree nor disagree	Good
Male	Strongly Agree	Strongly Agree	It is an eye-opening assignment to many different ideas. Students understand the drug approval procedure in both our country and the compared one, the differences in regulations and drug processes of approval, and in general with the regulatory operations.	Strongly Agree	Students will know about the similarities and the differences between different international countries	Neither agree nor disagree	Neither agree nor disagree	N/A	Strongly Agree	Agree	As mentioned before.	Strongly Agree	Strongly Agree	Strongly Agree	Strongly Agree	Strongly Agree	The assignment helps us as a group to enhance team-based work skills and also in researching.
Male	Neither agree nor disagree	Neither agree nor disagree	the approval process is different for prescription and for over-the-counter medications	Neither agree nor disagree	regulation of the safety and effectiveness of drugs is important	Neither agree nor disagree	Neither agree nor disagree	I have nothing on the horizon	Neither agree nor disagree	Neither agree nor disagree	فتح عيناي لأشياء لم أعلمها	Neither agree nor disagree	Neither agree nor disagree	Neither agree nor disagree	Neither agree nor disagree	Neither agree nor disagree	اكتسبت مهارة التسويق
Male	Agree	Strongly Agree	It’s a good experience to learn about another country	Strongly Agree	I learned that in some countries it’s difficult to take a drug approved.	Strongly Agree	Strongly Agree	Wonderful	Agree	Strongly Agree	I think it’s a good way for learning	Agree	Strongly Agree	Strongly Agree	Strongly Agree	Agree	It’s have been upgraded
Male	Agree	Agree	I learned much about drug approval in Saudi Arabia and china	Agree	It was interesting that there is a lot of similarities in drug approval between Saudi Arabia and china	Neither agree nor disagree	Agree	There are a lot of information that have to be learning, and expanded my mind about drug approval process	Agree	Strongly Agree	diligence and strictness In both countries	Strongly Agree	Agree	Agree	Strongly Agree	Agree	Searching skills and communicating skills
Male	Strongly Agree	Strongly Agree	very insightful learning about the deference between Saudi Arabia and other countries	Strongly Agree	it was very impactful in terms of the differences in the drug approval pricing and rules.	Strongly Agree	Strongly Agree	the assignment gave me a perspective for what companies go through to get a drug approved	Strongly Agree	Strongly Agree	I'm more knowledgeable in drug approval process in Saudi Arabia and China	Strongly Agree	Strongly Agree	Strongly Agree	Strongly Agree	Strongly Agree	i learned where to look for information in drug approval process
Male	Neither agree nor disagree	Agree	Drug approval need to complete some steps to be approved	Agree	The drug approval needs to be done to make sure the drug has an effect and some side effects	Agree	Agree	As a Pharmacist’s We should know this steps	Neither agree nor disagree	Agree	There some that surprised me in the international compare assignment	Agree	Agree	Agree	Strongly Agree	Agree	We discussed how our perspectives and how its different from each other
Male	Agree	Agree		Agree		Agree	Agree		Agree	Agree		Agree	Agree	Agree	Agree	Agree
Female	Strongly Agree	Strongly Agree	It's so funny and excited to know about other countries drugs approvals	Strongly Agree	It's so hard and have a lot of steps to approve some drug	Strongly Agree	Strongly Agree	It gave me a look about our country drug approval if I work in future on legality area or on drugs companies	Strongly Agree	Strongly Agree	Improve my learning and my understanding about drug approval	Strongly Agree	Strongly Agree	Strongly Agree	Strongly Agree	Strongly Agree	Tram work , research skills, collecting data form organizational database
Male	Agree	Neither agree nor disagree	I found that other countrys have much more conmplceted regulatroy prosesses	Strongly Disagree	Other coutrys have much more complceted drug approval process	Strongly Disagree	Strongly Disagree	I don't think it had any impact	Disagree	Agree	I like how advanced they saudi fda drug approvle is	Strongly Disagree	Strongly Disagree	Strongly Disagree	Strongly Disagree	Strongly Disagree	I don't think it had any impact on my skills
Female	Agree	Agree	Due to my compare SFDA with other FDA i conclude that SFDA had more restrictive procedure but also easy to find in website	Strongly Agree	It consider organized procedure that helps to regulate drug approval process and same time helps to make decisions whether the drug consider safe for the patient to consumed it	Agree	Agree	N	Agree	Agree	SFDA procedure were easy to find at their website that help me to easy access to it and review it too	Agree	Agree	Agree	Agree	Agree	N
Male	Strongly Agree	Strongly Agree	each country has it's own process and there are no worldwide law that set some princiable	Neither agree nor disagree	the great impact for me about this subject is how every country has there own advantage in some how change in the change of the condition	Strongly Agree	Strongly Agree	it did make me wanna know more about differeint laws to try to find the best law by comparing	Strongly Agree	Strongly Agree	it helps me to develope the seeking for truth in deffrient sources	Strongly Agree	Strongly Agree	Strongly Agree	Strongly Agree	Strongly Agree	it's really sharped my skills in all kind
Male	Strongly Agree	Strongly Agree	I think it’s important to comparing between deferent regulations in deferent countries because you can see the positive thing and the negative in both regulation thus i can improve my knowledge through this comparison	Strongly Agree	The same as I say before but here you can see the differences though the drug approval	Strongly Agree	Strongly Agree	In my feature prospective I think we can see the cons and pros in our country the reduce the cons through getting experience from other regulations	Strongly Agree	Strongly Agree	In my personal prospective I hope in the future to learn more about such these types of conversations and read about it , because I can improve my knowledge on these things !	Strongly Agree	Strongly Agree	Strongly Agree	Strongly Agree	Strongly Agree	It’s improved my reading skills , and the way of thinking in compassion between anything
Male	Agree	Agree	It gave me a new understanding of how thins done	Strongly Agree	Now I understand how there is a difference in regulations between countries	Strongly Agree	Disagree	It gave me a hint about the work	Strongly Agree	Strongly Agree	Not sure	Strongly Agree	Strongly Agree	Strongly Agree	Strongly Agree	Strongly Agree	How to work in a team with efficiency
Female	Disagree	Agree	Learning by comparison, is a useful method, but this comparative subject had a negative impact on my understanding of our Saudi Arabian regulation, particularly because the sources and terminology are not uniform across all countries, leaving us puzzled. Despite the fact that I enjoy reading a lot to comprehend.	Neither agree nor disagree	I’m a strong supporter in unification and international regulation of the drug approval process.	Neither agree nor disagree	Disagree	The regulatory framework and drug approval process are both quite complicated. This assignment showed me how tough and complex systems are in general, which makes it challenging if we chose to work abroad; because we will need to know all of the points in each country independently.	Disagree	Agree	The 1st impact is that I’m pleased to be a Saudi; I perceive all of the laws as reasonable and consistent with our religion, which makes them easier to comprehend. The 2nd was that it inspired me to consider working for the SFDA, and it made me feel like I belonged among these regulations & accurate. Lastly, I learned from the knowing that the regulations are complex and varied from those in Saud…	Neither agree nor disagree	Agree	Agree	Neither agree nor disagree	Neither agree nor disagree	I see that my skills have developed not as a result of this type of assignment, but rather as a result of my constant desire to benefit and a thorough knowledge of each demand. The only difference is that I attempted to search in a variety of methods, including reading and understanding Chinese to learn more about the sources they utilize. Although I enjoy exploring and reading, I thought it woul…
Male	Strongly Agree	Strongly Agree	It helped us in gaining knowledge about the different systems used of drug approval .	Strongly Agree	Know the main differences between our country and other international systems and regulations followed in this process	Neither agree nor disagree	Neither agree nor disagree	Helped in research skills and team work	Strongly Agree	Agree	Such assignments can help and encourage students to be more sightful to other countries and how do their systems work. And also to compare similarities and differences between them.	Strongly Agree	Strongly Agree	Strongly Agree	Strongly Agree	Strongly Agree	As said, it helps in research skills and to know where to look for such information
Female	Strongly Agree	Strongly Agree	I really learned a lot doing research for the assignment, especially as a pharmacist who’s interested in the field of approval processes, But I think that we can learn even more and better utilize the information that we already have to make a presentation as groups (about the international process alone) to get to know other countries as well.	Strongly Agree	It certainly made me learn more about the regulations of other countries and how they’re different in some aspects and more alike in other aspects than Saudi regulations.	Strongly Agree	Strongly Agree	It made me more interested to see for myself how they’re implemented by SFDA & how the manufacturers actually handle these processes.	Strongly Agree	Strongly Agree	I really liked to learn about the differences between both countries in terms of regulations and why they are what they are.	Strongly Agree	Strongly Agree	Strongly Agree	Strongly Agree	Strongly Agree	I got to develop my searching skills significantly for example; I encountered several resources and different documents that seems identical at first, then after reading them more carefully it turned out to be an updated versions of each other.
Female	Agree	Agree	.	Neither agree nor disagree	.	Agree	Disagree	.	Disagree	Neither agree nor disagree	.	Agree	Agree	Agree	Agree	Agree	.
Male	Neither agree nor disagree	Neither agree nor disagree	Non	Neither agree nor disagree	Non	Neither agree nor disagree	Neither agree nor disagree	Non	Neither agree nor disagree	Neither agree nor disagree	Non	Neither agree nor disagree	Neither agree nor disagree	Neither agree nor disagree	Neither agree nor disagree	Neither agree nor disagree	Non
Male	Agree	Agree	Its so important to see the diffrence between a contry and another, so we can see ho is doing better job at it and how is the contry doing it so the other contry try to so the same job or make it better	Agree	To see what is the process to accepte a drug and what is the chalenges in each contry.	Strongly Agree	Agree	I think In the future there should be world orgnaization in the drug accepting process	Agree	Agree	I had clear vision about the situation in other countries	Agree	Agree	Agree	Agree	Agree	I have more resources in this subject
Male	Strongly Agree	Agree	I have a low knowledge about it	Neither agree nor disagree	.	Disagree	Disagree	.	Neither agree nor disagree	Neither agree nor disagree	.	Strongly Disagree	Disagree	Strongly Disagree	Strongly Disagree	Disagree	.
Female	Agree	Agree	Pharmacists have a huge role in drug approval process	Agree	It made me understand more about how complex and long drug approval process is in different countries	Strongly Agree	Agree	I hope it will provide some guidance in future studies/job opportunities	Agree	Agree	I am intrigued to learning more about such processes and their importance in our daily life especially after COVID-19	Neither agree nor disagree	Agree	Agree	Strongly Agree	Neither agree nor disagree	there is nothing specific
Male	Agree	Agree	I now know that there a difference between countries in the drug approval.	Agree	in Saudi drug approval have many steps	Agree	Agree	the assignment added a lot on me knowledge	Agree	Neither agree nor disagree	it was very interesting to look at different country methods	Strongly Agree	Strongly Agree	Agree	Agree	Strongly Agree	it added a lot of how I can find a information
Male	Agree	Agree	Promotes and motivates development	Agree	Promotes and motivates development	Agree	Strongly Agree	Promotes and motivates development	Agree	Neither agree nor disagree	Develop from the personal side	Neither agree nor disagree	Agree	Agree	Agree	Agree	Build more skills
Male	Agree	Neither agree nor disagree	Gave me good knowledge	Neither agree nor disagree	Learning how the drugs get approved in another country	Neither agree nor disagree	Disagree	Nothing actually	Neither agree nor disagree	Agree	Nothing	Agree	Agree	Agree	Agree	Agree	It developed my skills
Female	Agree	Agree	.	Agree	.	Agree	Agree	.	Strongly Agree	Agree	.	Agree	Agree	Strongly Agree	Strongly Agree	Agree	.
Male	Strongly Agree	Strongly Agree	A	Strongly Agree	The process of accepting a drug from the Food and Drug Authority	Strongly Agree	Strongly Agree	I think you have benefited a lot and my future directions have changed	Strongly Agree	Strongly Agree	A	Strongly Agree	Agree	Strongly Agree	Strongly Agree	Agree	Benefited in terms of skill development
Female	Agree	Disagree	It helped me understand more, and how to look for the information needed from which approved site, and how the process is detailed and not chaos	Strongly Agree	It was good experience, but I didn’t prefer it much	Strongly Agree	Strongly Agree	It will help me in the future on my career if I were to work in pharmaceutical company	Disagree	Neither agree nor disagree	I didn’t prefer it, since I would like more if we focused only on Saudi Arabia. As for me it’s the only thing matter as Saudi who is planning on working here.	Strongly Agree	Agree	Agree	Strongly Agree	Agree	It developed searching skills for informations and references that is useful for my assignment.
Male	Agree	Strongly Agree	It’s good to know to know the approval process for in every country for us as a pharmacist.	Agree	it’s good to know the drug approve especially for us as a pharmacist	Strongly Agree	Agree	If I work in fda or any regulatory company it’s important to know the process !	Strongly Agree	Agree	I like it because I would like to work in FDA	Agree	Agree	Agree	Strongly Agree	Strongly Agree	It’s add a lot to my skill and improve my skill in my job
Female	Agree	Agree	It has good impact of how can i international compare between two organizations	Agree	It is very critical and organized very well	Agree	Agree	It gives me and learn me how can i compare between two organizations regarding drug approval process	Agree	Agree	Good impay	Agree	Agree	Agree	Agree	Agree	Improve my skills regarding how can research in critical manner
Male	Strongly Agree	Strongly Agree	the assignment enhanced my awareness about the other countries and how the accept the drugs	Agree	in my opinion drug approval process was simple in comparison to Europe countries	Agree	Agree	The helped me to understands how will i work in international companies	Strongly Agree	Strongly Agree	i loved that my colleague got different countries so we can compare between them	Strongly Agree	Agree	Strongly Agree	Agree	Strongly Agree	the assignment helped my in improving my skill in teamwork
Male	Strongly Agree	Strongly Agree	تبين لي أن عمليات التسجيل لابد من أن تأخذ الكثير من الوقت لاسيما في الدول المتقدمة في المجال الصحي مثل المملكة لذلك شاهدنا أن دولة مثل الاردن لديها الملف التنظيمي للتسجيل مشابه تماما للسعودية	Strongly Agree	يعتبر رائع جدا لتنظيم الادوية في السوق والمجال الصحي بشكل عام	Neither agree nor disagree	Neither agree nor disagree	لا أعتقد أنه اثر على تطلعاتي حتى الان	Agree	Neither agree nor disagree	ادى لانبهاري للمدى التنظيمي وأن لكل فرقة شغله موكلة تساعد في عدم تراكم الاشغال	Strongly Agree	Strongly Agree	Strongly Agree	Strongly Agree	Strongly Agree	سوف يطور لدي حسن تنظيم المهام الموكلة من أي شخص سواء في المجال الدراسي أو العملي في المستقبل
Female	Strongly Agree	Strongly Agree	was effective in helping me to understand The process	Strongly Agree	beneficial in assisting me in gaining a better understanding of how various international communities and cultures work	Strongly Agree	Strongly Agree	beneficial in assisting me in gaining a better understanding of how various international communities and cultures work	Strongly Agree	Strongly Agree	More understanding and differentiate between them	Strongly Agree	Strongly Agree	Strongly Agree	Strongly Agree	Strongly Agree	improves comprehension by highlighting important details, making abstract ideas more concrete, and reducing the confusion between related concepts
Female	Agree	Agree	.	Agree	.	Agree	Agree	.	Agree	Agree	.	Agree	Agree	Agree	Strongly Agree	Agree	.
Female	Agree	Agree	i got to know more about the regulatory framework and how it doffer from a place to another	Agree	in this case i got to know that is the organization that approves the drug and how it can it be similar or different from saudi arabia	Agree	Agree	in future i’ll be aware of the regulations of any drug in any place around the world and i will be knowledgeable about the process	Agree	Agree	personally, it will help me to get to know the reasons behind why a specific drug in a specific area cant be approved or what is the process of approval this drug is going through	Agree	Agree	Agree	Agree	Agree	i got the skill to compare properly about one subject in two different area and how to properly proceed it
Female	Neither agree nor disagree	Agree	expanding our national work by understanding the drug approval process in the other countries and by being aware of the international regulations	Strongly Agree	I have the knowledge about the deference between the countries and its affected by the tradition and the religion however all should follow the international consideration and this enhance the level of quality and safety of the approved meds	Neither agree nor disagree	Agree	It shows the international opportunities	Strongly Agree	Neither agree nor disagree	Help me to lean more about the drug regulations in malaysia	Strongly Agree	Strongly Agree	Agree	Strongly Agree	Agree	Searching ,comparing,working in team,time managing skills
Male	Strongly Agree	Strongly Agree	Was very helpful now I know that most of countries having almost similar rules in the world	Strongly Agree	It’s very important to regulate the drugs to avoid chemical problems, and maintaining consumer health and safety	Strongly Agree	Strongly Agree	International compare helps to maintain community health of society by avoiding problems happened to others	Strongly Agree	Strongly Agree	I was extremely excited, I got many helpful information	Strongly Agree	Strongly Agree	Strongly Agree	Strongly Agree	Strongly Agree	I got to know some research skills
Female	Strongly Agree	Agree	The aim of the assignment was very clear in my point of view, it gave me a perspective of how different the processes may be but still have similarities that all gave the same result.	Strongly Agree	Having to explore the process of two countries, Each of the countries has its own strict rules and regulations and that reflected on how strict the process is internationally.	Neither agree nor disagree	Neither agree nor disagree	To be honest, for a future prospective that assignment gave me the time to read and understand the process in KSA which I think is more relevant to my future.	Agree	Neither agree nor disagree	I enjoyed reading the process of both countries but had problems with understanding the process of the country (Australia) due to the difference’s in terminology	Agree	Agree	Strongly Agree	Strongly Agree	Agree	The assignment allowed me to practice a couple of skills like t communication skills (team work),and writing skills (summarizing and analyzing).
Female	Agree	Agree	They are necessary procedures before drug approval , and while doing the assignment I was very aware and understood these procedures,	Agree	They are necessary procedures before drug approval , and while doing the assignment I was very aware and understood these procedures,	Neither agree nor disagree	Agree	They are necessary procedures before drug approval , and while doing the assignment I was very aware and understood these procedures,	Strongly Agree	Neither agree nor disagree	They are necessary procedures before drug approval , and while doing the assignment I was very aware and understood these procedures,	Strongly Agree	Strongly Agree	Agree	Neither agree nor disagree	Agree	Developed me to work with the team
Male	Strongly Agree	Strongly Agree	By comparing our regulatory affairs, we can establish international relationships and benefit from the trading aspect of mutual regulations which would facilitate drug companies to invest in our country since it may resembles any previous regulatory affairs that they have been investing in	Strongly Agree	In my group, we have chosen Jordan FDA, which is almost identical in their drug approval process to ours. And that made me realize by acknowledging our SFDA because it was founded before JFDA, and they adopted our regulations in drug approval which may conclude that SFDA is considered a reference in some countries	Neither agree nor disagree	Neither agree nor disagree	My interest in my future profession comes first in direct contact with the patients or the students in my country and by saying that I don't think that regulatory affairs or working abroad would be in my interest in my present or my future perspective. At least that is my opinion at this moment after this assignment.	Strongly Agree	Strongly Agree	I always thought that all countries have the same regulatory affairs when it comes to drug-related processes, to facilitate international service exchanges and it makes sense when we see other countries benefit from their drug approval structure and thinking to mimic them will lead to the same results. However, that wasn't the case, several other local factors manipulate the decision and policy-m…	Strongly Agree	Strongly Agree	Strongly Agree	Strongly Agree	Strongly Agree	This assignment requires several skills to have or even to take the chance and develop it, and it includes writing skills, communication, cooperation skills, respect for other perspectives and opinions, unity in determining the final document to be submitted, and time management.
Female	Strongly Agree	Strongly Agree	I learned from this assignment a lot of things, the important one is that the SFDA have a Restrict and multi step for drug approval	Strongly Agree	‏I think that there are many similarities between developed countries in the drug approval process, and there are also differences that depend on the region, culture and law, but they aren’t many.	Agree	Agree	‏Pharmacists play a major role in many steps of the drug approval process, which is a good option in the future	Strongly Agree	Strongly Agree	The project was useful in helping me gain a better understanding of how other international countries and cultures manage the drug approval process.	Strongly Agree	Strongly Agree	Strongly Agree	Agree	Agree	I gained several skills from this assignment, including good research, management of team, stresses, and challenges. And the value of time.
Female	Strongly Agree	Agree	I realized the importance of pharmacist role in regulatory framework	Agree	I learnd that every country has it owns rules to regulate drug approval process for the benefits of people	Neither agree nor disagree	Neither agree nor disagree	It made me respect who work in that field	Agree	Neither agree nor disagree	I like it	Agree	Neither agree nor disagree	Agree	Agree	Agree	It improved my skills
Male	Strongly Agree	Strongly Agree	it was really interesting how countries have different rules when registering a new drug, it gave me an idea about how the process are different when registering the same drug in different countries.	Strongly Agree	i see that every country have their own process when registering a drug which is interesting, whenever you want to register your drug in any country you have to learn their method.	Disagree	Neither agree nor disagree	i don’t think i am interested to work in such places, but it’s interesting to know about it.	Strongly Agree	Strongly Agree	i was actually shocked how countries are different, for example that FDA does not test the drugs that applies to them, they think it’s the company Applier responsibility!. That’s a brand new idea.	Agree	Neither agree nor disagree	Agree	Neither agree nor disagree	Disagree	i think it has no impact on my skills
Female	Agree	Agree	ensuring that drugs work and that the benefits outweigh their known risks	Agree	The safety and effectiveness of new drugs	Neither agree nor disagree	Agree	Try to analyze and explain the diffrence between medication	Agree	Neither agree nor disagree	devlop to be more accurate	Agree	Strongly Agree	Agree	Agree	Agree	precision
Female	Agree	Agree	It was helpful that every country has its own differences of approval of drugs , which prevent us from making assumptions that approval processes are the same in the world .	Agree	It was very helpful to understand the international comparison, and the process of approval is precisely managed and the drug has to go through phases to approved.	Strongly Disagree	Strongly Agree	It has contribute positively to my plans of studying abroad .	Agree	Agree	It was interesting to learn how drugs approved in the world , and how differs from country to another , although there’s similarities in the process, our project was comparison between KSA and US , which is familiar because we passed through it during courses , I wish it was different country that we don’t know much about like Germany or Japan that would be more interesting.	Agree	Agree	Agree	Agree	Agree	Searching about the precise process from authoritative resources
Male	Strongly Agree	Agree	I learned that some countries have different drug laws and regulations	Agree	International regulation differs from one country to another according to its laws	Neither agree nor disagree	Disagree	It did not affect, but I learned about some drug laws in some countries	Agree	Neither agree nor disagree	No effect	Strongly Agree	Agree	Strongly Agree	Strongly Agree	Agree	My skills was greatly improved
Male	Agree	Agree	it gave knowledge about the different regularity process which will enhance my experience in the work field	Neither agree nor disagree	it give me knowledge about that every country have their own drug regulation process	Agree	Neither agree nor disagree	that it showed that there's different drug regulations on each country and there's some similarities between them	Neither agree nor disagree	Neither agree nor disagree	it was interesting knowing that there's different drug regulations in the world	Neither agree nor disagree	Neither agree nor disagree	Neither agree nor disagree	Neither agree nor disagree	Neither agree nor disagree	it enhanced my searching abilities
Male	Strongly Agree	Strongly Agree	I gained knowledge of the difference in laws between countries in the registration of medicines	Strongly Agree	See the difference in registration laws between countries	Agree	Agree	Show me the drug registration laws between Saudi Arabia and Egypt, and the differences and similarities between them	Agree	Agree	I have an idea about the way to register, import, export and trade medicines	Strongly Agree	Agree	Agree	Strongly Agree	Agree	I developed an idea and a way to search for medicines and how to register them
Male	Agree	Agree	To know best	Agree	It’s need more	Agree	Agree	Need more improvements	Agree	Agree	No impact	Agree	Agree	Agree	Strongly Agree	Strongly Agree	It’s helpful
Male	Agree	Agree	It helps me a lot in knowing where do i look and some differences in the systems of other countries	Agree	It surprised me of how hard it’s 😂	Strongly Agree	Strongly Agree	I really got interested in this kind of knowledge, and i want to know more and maybe working in a regulatory field	Agree	Strongly Agree	It showed me that details are really important and I shouldn’t look away from it	Agree	Agree	Agree	Agree	Agree	Research, communication & time management
Male	Strongly Agree	Strongly Agree	Very helpful	Strongly Agree	Very helpful	Agree	Strongly Agree	knowing the drug approval process	Agree	Strongly Agree	Slight impact	Strongly Agree	Strongly Agree	Agree	Strongly Agree	Strongly Agree	very helpful
Female	Neither agree nor disagree	Agree	It added to my knowledge that each country own different regulations but also they share some points in drug approval process	Agree	It helps to explore more about other regulations and how does the process go in each country	Neither agree nor disagree	Neither agree nor disagree	It may benefit me if i would work or study abroad ,knowing that not all countries follow a certain methodology.	Agree	Neither agree nor disagree	i liked that it was was different than what i thought that most countries follow a one standard regulations , but also shre similarities	Neither agree nor disagree	Neither agree nor disagree	Disagree	Agree	Disagree	It improved team work and communication
Female	Strongly Agree	Strongly Agree	my knowlege increase about drug approval I really benefited from it	Strongly Agree	it is a positive impact I really benefited from it	Strongly Agree	Strongly Agree	I really benefited from it , I believe that will hepl me in future	Strongly Agree	Strongly Agree	It ts improved my commnication skills	Strongly Agree	Strongly Agree	Strongly Agree	Strongly Agree	Strongly Agree	it really improved my skills
Male	Agree	Strongly Agree	There are many similarities between KSA and Canada	Strongly Agree	.	Agree	Strongly Agree	When i did the assignment I learned from where i get the information, and i am sure that will help me in future.	Strongly Agree	Strongly Agree	.	Strongly Agree	Strongly Agree	Agree	Agree	Agree	.
Female	Strongly Agree	Strongly Agree	I learned that there is a difference between the process of accepting medicines and importing between Saudi Arabia and Germany	Strongly Agree	I learned that there is a difference between the process of accepting medicines and importing and also the approval between Saudi Arabia and Germany	Strongly Agree	Strongly Agree	Comparison between import and registration of narcotic and psychotropic substances	Strongly Agree	Strongly Agree	I like the differences	Strongly Agree	Strongly Agree	Strongly Agree	Strongly Agree	Strongly Agree	Increasing enrichment information
Female	Agree	Agree	I feel it would be bitter if students present their work. So that we understand and discuss the differences with doctors. At least for Uk and US as they are the most important.	Agree	I understand that each country has its own regulations according to polices deferences.	Agree	Agree	I think here in saudi its more easer to get a drug approval if i would a member of that in future. Inshaa allah	Agree	Agree	I really like this assignment.	Agree	Agree	Agree	Agree	Agree	Improve my research, thinking and corporation skills
Female	Strongly Agree	Strongly Agree	It’s a teamwork net involve different individuals with multi steps to approve a medication	Strongly Agree	Allow me to acknowledge the differences and similarities	Agree	Agree	Let me predict what I may do	Neither agree nor disagree	Agree	...	Agree	Agree	Neither agree nor disagree	Agree	Neither agree nor disagree	Teamwork , work ethics, search skills
Female	Agree	Agree	interesting ، Now I know how the process is done in detail, and it was enriching and useful information	Agree	the process very accurate	Agree	Agree	I look forward to working in this field	Neither agree nor disagree	Agree	I learned the differences that apply in KSU	Agree	Agree	Disagree	Neither agree nor disagree	Strongly Agree	compare and summarize skills
Female	Strongly Agree	Agree	It provides me with new information regarding drug approval process and it impact on our profession	Agree	It differed from one country to another, each country had different operations and effort, and it ends with the same drug	Neither agree nor disagree	Agree	It was	Strongly Agree	Agree	neutral	Agree	Strongly Agree	Agree	Agree	Strongly Agree	Increased reading, word processing and revision skills
Female	Disagree	Neither agree nor disagree	عذرًا للرد باللغة العربية ولكن قد تساعدني على إيصال ما أود قوله، التكليف له فائدة لكونه مكّنا من الإطلاع على الخطوات ، تمنيت لو تم دعمه بزيارة مجدولة للهيئة ، وتمنيت لو الوقت اوسع	Agree	Recognize the similarities and differences of process and their important	Neither agree nor disagree	Agree	In my opinion, it is a valuable field, essential for industry	Neither agree nor disagree	Neither agree nor disagree	To be honest, I feel that I still have a gap and must read more and realize	Agree	Agree	Agree	Neither agree nor disagree	Agree	Find the strength and weakness of our regulatory process and analysis	I agree to participate in this study and I know that my response will be completely anonymous.	0
Female	Strongly Agree	Strongly Agree	Saves my time because eventually I will read it to understand my career better	Strongly Agree	Researching in that area is complex and I thankfully went through this while I’m a student. It will save my time in the future because I already know how to do my researches in that area	Strongly Agree	Strongly Agree	Now I know that I have many options in the future.	Agree	Strongly Agree	Going through this assignment or studying this subject in particular,opened up new perspectives for me. Had me learn more about our country and its regulations towards things I haven’t think about.	Strongly Agree	Strongly Agree	Strongly Agree	Strongly Agree	Strongly Agree	I learned how to do researches in this area and how to use my skills wisely.	I agree to participate in this study and I know that my response will be completely anonymous.	0
Female	Neither agree nor disagree	Neither agree nor disagree	……	Neither agree nor disagree	….	Neither agree nor disagree	Neither agree nor disagree	…	Neither agree nor disagree	Neither agree nor disagree	…	Neither agree nor disagree	Neither agree nor disagree	Neither agree nor disagree	Neither agree nor disagree	Neither agree nor disagree	…	I agree to participate in this study and I know that my response will be completely anonymous.	0
Female	Agree	Agree	It showed how different the approval process is and it seemed that saudi arabia is more strict than other countries in approval	Agree	There can be different associations that are responsible for the approval and it depends on each country and what they see fit	Disagree	Agree	Its going to have an impact on my choices of working abroad as the regulations are different for each country and i should be aware of them to avoid any negative outcomes	Neither agree nor disagree	Neither agree nor disagree	It didn’t have much of an impact on me regarding my studies	Agree	Agree	Agree	Agree	Agree	Helped me with my comparison skills and search skills to find the right correct and up to date information	I agree to participate in this study and I know that my response will be completely anonymous.	0
Female	Strongly Agree	Strongly Agree	has widened my insight about other countries process of drug approval	Strongly Agree	made me realize the difference between our country process of medication approval and the others	Strongly Agree	Strongly Agree	it could be helpful for my future work	Strongly Agree	Strongly Agree	made me think about the other countries regulatory framework	Strongly Agree	Strongly Agree	Agree	Agree	Agree	Its improve my skil and collabration	I agree to participate in this study and I know that my response will be completely anonymous.	0
Female	Neither agree nor disagree	Agree	Knowing the requirements for drug approval in each country and their differences from Saudi Arabia	Agree	Knowing the lack in the requirements for drug approval, and it is possible to benefit from the conditions of other countries	Strongly Disagree	Agree	There is no impact	Disagree	Disagree	Seeing the differences	Agree	Agree	Agree	Agree	Agree	The ability to search for information in Saudi Arabia or abroad and compare them	I agree to participate in this study and I know that my response will be completely anonymous.	0
Female	Strongly Agree	Strongly Agree	It will save alot of time because i will be able to memorize the information	Strongly Agree	I gained skills of how to do researches about this area.	Strongly Agree	Strongly Agree	It opened new perspectives to me. Thankfully, I now know my options toward my future careers.	Strongly Agree	Strongly Agree	It saves my time because eventually I will go through this prospect of research.	Strongly Agree	Strongly Agree	Strongly Agree	Strongly Agree	Strongly Agree	It helped me gaining skills to do researches in that area	I agree to participate in this study and I know that my response will be completely anonymous.	0
Female	Strongly Agree	Strongly Agree	It lightened my knowledge on international regulatory frameworks	Strongly Agree	It made me think about how drug approval is complex and different between countries.	Strongly Agree	Agree	I will have a perspective that the proccess may change in the future	Strongly Agree	Strongly Agree	It made mw think more about small details in my life.	Strongly Agree	Strongly Agree	Strongly Agree	Strongly Agree	Strongly Agree	The searching skills and having a different perspectives	I agree to participate in this study and I know that my response will be completely anonymous.	0
Female	Agree	Agree	.	Agree	.	Agree	Agree	.	Agree	Agree	.	Agree	Agree	Agree	Agree	Agree	.	I agree to participate in this study and I know that my response will be completely anonymous.	0
Female	Neither agree nor disagree	Agree	Assist us in clinical applications field in hospitals and governmental places	Agree	Assistant to learn more about the pharmacy law	Agree	Agree	I	Agree	Strongly Agree	Help us learn more	Agree	Strongly Agree	Agree	Agree	Strongly Agree	Helps me in training in hospitals to apply the rules without being assist	I agree to participate in this study and I know that my response will be completely anonymous.	0
Female	Agree	Agree	Increase my knowledge about the approval process	Agree	Learn more about the process of approval in other countries	Agree	Neither agree nor disagree	Getting more knowledge	Agree	Agree	Increased my knowledge	Agree	Agree	Agree	Agree	Agree	Increase my skills	I agree to participate in this study and I know that my response will be completely anonymous.	0
Female	Strongly Agree	Agree	Now I know what kind of information that I need to search about it to find the diffrancese	Neither agree nor disagree	I don’t understand the Q ..	Agree	Strongly Agree	Before I start I would like to search about the drug approval freamwork in the city I work in it .	Agree	Agree	I thought that all drug approval follow one gaideline , but now I undestand it’s not .	Agree	Agree	Strongly Agree	Strongly Agree	Agree	Rephrase the sentence clearly and understandably .	I agree to participate in this study and I know that my response will be completely anonymous.	0
Female	Strongly Agree	Strongly Agree	I liked that I had the opportunity to read SFDA drug approval process	Agree	In the country we compared with, there was very little differences	Disagree	Disagree	It is not my area of ​​career interest	Disagree	Strongly Disagree	it was not interesting to me	Agree	Agree	Agree	Neither agree nor disagree	Neither agree nor disagree	Research and reading skills	I agree to participate in this study and I know that my response will be completely anonymous.	0
Female	Agree	Agree	..	Agree	..	Agree	Agree	..	Agree	Agree	..	Agree	Agree	Agree	Agree	Agree	..	I agree to participate in this study and I know that my response will be completely anonymous.	0
Female	Strongly Agree	Strongly Agree	Become more aware about the rights of each healthcare providers	Strongly Agree	It’s very clear	Strongly Agree	Strongly Agree	Become more aware and productive to know my rights	Strongly Agree	Strongly Agree	It’s changed my point of view in a right way	Strongly Agree	Strongly Agree	Strongly Agree	Strongly Agree	Strongly Agree	It’s enhanced my communication skills and making decisions	I agree to participate in this study and I know that my response will be completely anonymous.	0
Female	Strongly Agree	Strongly Agree	It helped broaden my knowledge as I had to read and understand the drug approval process in depth	Strongly Agree	The drug approval process internationally differs greatly from our local drug approval process and my perspective changed as I pre you sky assumed there wouldn’t be such a difference	Strongly Agree	Strongly Agree	This assignment helped me understand the SFDA drug approval process in depth which would help me in the future if I ever decide to pursue a career working in the SFDA	Strongly Agree	Strongly Agree	I liked how I got to learn something new as I never imagined I would know the drug approval process of another country extremely well	Strongly Agree	Strongly Agree	Strongly Agree	Strongly Agree	Strongly Agree	It improved my reading, summarizing, and paraphrasing skills. Alongside also improving my team work skills	I agree to participate in this study and I know that my response will be completely anonymous.	0
Female	Agree	Agree	Assist us in clinical application feed and hospital governmental places	Agree	Increase my knowledge about regulation drug approval process about other countries	Neither agree nor disagree	Neither agree nor disagree	It will help me when I am employed in government jobs that require my knowledge of that, such as the Food and Drug Authority	Neither agree nor disagree	Agree	I like that I learned information that was surprising to me, for example process drug approval of japan	Agree	Strongly Agree	Strongly Agree	Strongly Agree	Agree	It help about how to find the correct information	I agree to participate in this study and I know that my response will be completely anonymous.	0
Female	Agree	Agree	This assignment helped me to know the drug approval process in other countries, broaden my knowledge and recognize the differences.	Agree	I understand that different countries have different rules and prohibitions in drug approval, but may it can seem complicated to understand each system individually for a medical practitioner.	Neither agree nor disagree	Neither agree nor disagree	Actually, I think it didn’t impact my future prospects.	Agree	Strongly Agree	Didn’t impact my personal likes	Strongly Agree	Strongly Agree	Agree	Strongly Agree	Agree	Improve a communication and research skills.	I agree to participate in this study and I know that my response will be completely anonymous.	0
Female	Agree	Neither agree nor disagree	I didnot feel like there are any impact yet still was interesting to know about	Disagree	Same as the other answer	Neither agree nor disagree	Strongly Disagree	Before i study the subject i wanted to work in SFDA but after the subject i figure out that it is alot of work that i am not willing to do	Neither agree nor disagree	Strongly Agree	After that i think i should look more about what i like and what i can do since the sfda seems overwhelming to me	Strongly Agree	Strongly Agree	Strongly Agree	Strongly Disagree	Disagree	To be honest i had always been good in team work and social skill but since we had to do assignments in groups and the time was short i had lost friend over assignment cause i lost my skills under pressure	I agree to participate in this study and I know that my response will be completely anonymous.	0
Male	Neither agree nor disagree	Neither agree nor disagree	N	Neither agree nor disagree	H	Agree	Agree	A	Agree	Neither agree nor disagree	A	Agree	Neither agree nor disagree	Agree	Agree	Agree	A	I agree to participate in this study and I know that my response will be completely anonymous.	0
Female	Agree	Neither agree nor disagree	Effective to understand the big picture, and see the differences between other frameworks	Agree	Differences between phase I to phase VIII	Agree	Strongly Agree	In case we had the chance to live in another country	Agree	Agree	Good	Agree	Agree	Agree	Agree	Neither agree nor disagree	Improved	I agree to participate in this study and I know that my response will be completely anonymous.	0
Male	Agree	Strongly Agree	Good	Agree	Good	Agree	Strongly Agree	Will be good	Agree	Agree	Good	Strongly Agree	Agree	Strongly Agree	Agree	Agree	Good	I agree to participate in this study and I know that my response will be completely anonymous.	0
Male	Neither agree nor disagree	Neither agree nor disagree	It affected nothing	Neither agree nor disagree	Nothing	Strongly Disagree	Strongly Disagree	It has nothing to do with me, I’m not planning to work outsides	Neither agree nor disagree	Strongly Disagree	I didnt like it cause it served no purpose	Neither agree nor disagree	Neither agree nor disagree	Neither agree nor disagree	Neither agree nor disagree	Disagree	.	I agree to participate in this study and I know that my response will be completely anonymous.	0
Male	Agree	Agree	.	Strongly Agree	.	Agree	Agree	.	Agree	Agree	.	Strongly Agree	Agree	Agree	Strongly Agree	Strongly Agree	.	I agree to participate in this study and I know that my response will be completely anonymous.	0
Male	Strongly Disagree	Strongly Disagree	.	Agree	.	Disagree	Neither agree nor disagree	Ksu	Neither agree nor disagree	Neither agree nor disagree	.	Neither agree nor disagree	Neither agree nor disagree	Disagree	Neither agree nor disagree	Neither agree nor disagree	M	I agree to participate in this study and I know that my response will be completely anonymous.	0
Female	Strongly Agree	Strongly Agree	it helped me understand other countries’ rules and regulations regarding medications	Strongly Agree	im sorry i cant think :(	Strongly Agree	Strongly Agree	i am interested in working as a pharmacist abroad	Strongly Agree	Strongly Agree	i enjoyed it very much and it was very helpful	Strongly Agree	Strongly Agree	Strongly Agree	Strongly Agree	Strongly Agree	i feel like i developed more comparing skills after finishing the assignment	I agree to participate in this study and I know that my response will be completely anonymous.	0
Female	Strongly Agree	Strongly Agree	It’s good	Strongly Agree	It’s easy	Strongly Agree	Strongly Agree	It’s good	Strongly Agree	Strongly Agree	It’s fine	Strongly Agree	Strongly Agree	Strongly Agree	Strongly Agree	Strongly Agree	It’s good	I agree to participate in this study and I know that my response will be completely anonymous.	0
Female	Agree	Agree	It helped in explaining my pov	Strongly Agree	It helped in expanding my pov	Agree	Strongly Agree	So far I’m considering every possibility for the future	Strongly Agree	Agree	No change	Strongly Agree	Strongly Agree	Strongly Agree	Strongly Agree	Strongly Agree	It enhanced my searching skills	I agree to participate in this study and I know that my response will be completely anonymous.	0
Male	Agree	Agree	It expanded my knowledge in the matter	Agree	I know what are the requirements now	Agree	Agree	To be responsible to expand saudi arabia as a country in the pharmaceutical World	Agree	Agree	I know what it takes to become what i dream to be	Agree	Agree	Agree	Agree	Agree	How to deal with situations in the training programs	I agree to participate in this study and I know that my response will be completely anonymous.	0
Male	Strongly Agree	Agree	It add some knowledge of the differences and similarities for countries	Strongly Agree	Some countries have drastically different approaches	Agree	Neither agree nor disagree	It didn’t influence my future career choices	Agree	Disagree	It was an interesting topic	Agree	Agree	Agree	Disagree	Agree	Helped with searching for information	I agree to participate in this study and I know that my response will be completely anonymous.	0
Female	Strongly Agree	Strongly Agree	I leaned a lot about this topic and i understand how the system of drug approval in my county now	Strongly Agree	I understood now that its really important	Strongly Agree	Strongly Agree	خلاني افكر بفرص عمل ومجالات اكثر للصيدلة فيه مجال المصانع والتصدير والاستيراد والتسجيل للادويه	Neither agree nor disagree	Agree	- a lot of things	Neither agree nor disagree	Neither agree nor disagree	Strongly Agree	Strongly Agree	Agree	I improved my communication skills	I agree to participate in this study and I know that my response will be completely anonymous.	0
Male	Strongly Agree	Strongly Agree	.	Strongly Agree	.	Strongly Agree	Strongly Agree	.	Strongly Agree	Strongly Agree	.	Strongly Agree	Strongly Agree	Strongly Agree	Strongly Agree	Strongly Agree	.	I agree to participate in this study and I know that my response will be completely anonymous.	0
Female	Strongly Agree	Strongly Agree	it helped me in increasing my knowledge about the drug approval process and my responsibilities as a pharmacist in the future	Strongly Agree	the assignment has improved my knowledge about the drug approval process between different countries and what are the similarities and differences	Strongly Agree	Agree	It helped me to realise the different areas that the pharmacist is responsible for	Agree	Strongly Agree	I gained a new information about my profession	Strongly Agree	Strongly Agree	Strongly Agree	Strongly Agree	Agree	It improved my searching skills a lot	I agree to participate in this study and I know that my response will be completely anonymous.	0
Female	Strongly Agree	Strongly Agree	The differences in the process and regulators were extremely intriguing to me as a researcher, I personally found the similarities and differences part of the assignment the most helpful in broadening my knowledge of this profession.	Strongly Agree	The drug approval process differs from one place to the other, despite having the same core values. In Saudi Arabia, and many other arab and muslim countries, we strongly consider a religious aspect to the drug approval process. Cultural and geographical differences will set one country apart from the others.	Agree	Strongly Agree	I’m deeply interested in research, however I’m not interested in researching this field. I believe every pharmacist should have adequate knowledge on the drug approval process as a whole, and at their place of residency specifically. If makes a significant difference in educating yourself, and others around you.	Strongly Agree	Strongly Agree	I personally have struck gold with being assigned a country I personally admire. Learning deeper about the inns and outs of such an innovative country was very enjoyable to me.	Strongly Agree	Strongly Agree	Strongly Agree	Agree	Strongly Agree	This assignment was another necessary step in our progress to graduate with excellent research and critical thinking skills.	I agree to participate in this study and I know that my response will be completely anonymous.	0
Female	Disagree	Disagree	I don’t think it was that effective.. it was just more work to me	Disagree	There are no big differences between sfda and them only few things changed	Disagree	Strongly Disagree	Not interested in their regulations	Strongly Disagree	Strongly Disagree	Not interested	Neither agree nor disagree	Neither agree nor disagree	Disagree	Strongly Disagree	Neither agree nor disagree	Nothing new	I agree to participate in this study and I know that my response will be completely anonymous.	0
Female	Neither agree nor disagree	Neither agree nor disagree	It didn’t impact me	Neither agree nor disagree	It didn’t impact me	Agree	Agree	I now have an interest in learning about other countries policies	Neither agree nor disagree	Neither agree nor disagree	There are different rules that are completely different from that of SFDA and I found that interesting	Neither agree nor disagree	Disagree	Disagree	Disagree	Disagree	No impact	I agree to participate in this study and I know that my response will be completely anonymous.	0
Female	Strongly Agree	Strongly Agree	It helps when we want to explain or do researches about the similarities and the differences between the countries	Strongly Agree	.	Strongly Agree	Strongly Agree	.	Strongly Agree	Strongly Agree	.	Strongly Agree	Strongly Agree	Strongly Agree	Strongly Agree	Strongly Agree	.	I agree to participate in this study and I know that my response will be completely anonymous.	0
Female	Agree	Agree	It also helped me to recognize the differences in drug approval between Saudi Arabia and other countries in addition to have some ideas about rules that Saudi Arabia may consider to approve a drug	Strongly Agree	There is a similarity between both countries which mean we nearly have same rules	Disagree	Neither agree nor disagree	Actually i am not considering working there in future but I believe it’s important for each pharmacist to have a background in drug approval around the world	Neither agree nor disagree	Neither agree nor disagree	It’s important part in pharmacy but I am not sure if it is the best place for me	Strongly Agree	Strongly Agree	Agree	Agree	Agree	I have the ability to recognize the reliable sources	I agree to participate in this study and I know that my response will be completely anonymous.	0
Female	Strongly Agree	Agree	It helped me more to see how the pharmacist role in regulating framework.	Neither agree nor disagree	It helped how different processes of drug approval and see their benefits and how could we make it more beneficial to the consumers	Strongly Disagree	Disagree	I don’t plan on working in the abroad but it was interesting to learn more about the drug approval process.	Agree	Neither agree nor disagree	We can see the benefits of the interaction learning methods, where the students will search the information themself so they will understand the regulatory work more, and it help in learning how to search and where to search. But I suggest adding a course for the academic writing before since i noticed a lot of my colleagues had difficulty in that area.	Neither agree nor disagree	Strongly Agree	Agree	Strongly Disagree	Neither agree nor disagree	I don’t see it added more skills except for the way to Judge the process and see where they lack and how to improve it, but as to the team work I don’t see this assignment needs team work since it was simple, and in my opinion I don’t see the need for team work in every assignment , it may help some to develop teamwork skills , but will result in a lot of students learning to rely on others , it …	I agree to participate in this study and I know that my response will be completely anonymous.	0
Male	Neither agree nor disagree	Strongly Agree	Helped me become aware of the importance of knowledge regarding different and specific drugs information that I wasn’t too familiar with	Strongly Agree	Having different targets for the same drug in other countries made me realise how small my scope was for what I considered important drug information	Neither agree nor disagree	Neither agree nor disagree	Considering other countries have different regulations to ours will make me more aware when discussing/commenting on drug that there is no universal rule to all drugs	Agree	Strongly Agree	Reading more about different laws and regulations of other countries not necessarily KSA and USA alone	Strongly Agree	Strongly Agree	Strongly Agree	Strongly Agree	Strongly Agree	Helped my ability to navigate the SFDA website and increased my search skills in terms of other countries that I previously had no knowledge of their respective sites and information sources	I agree to participate in this study and I know that my response will be completely anonymous.	0
Female	Strongly Agree	Agree	My knowledge of the details of the process and the comparison between the two countries	Agree	Organization is very important and countries share many points in the process and I think the differences are less	Agree	Agree	Increase the sense of responsibility towards these organizations	Strongly Agree	Neither agree nor disagree	No answer	Neither agree nor disagree	Neither agree nor disagree	Strongly Agree	Neither agree nor disagree	Neither agree nor disagree	Team work skills and discussion	I agree to participate in this study and I know that my response will be completely anonymous.	0
Male	Strongly Agree	Agree	More information about Saudi Arabia and germany	Agree	X	Neither agree nor disagree	Agree	A	Strongly Agree	Strongly Agree	Z	Strongly Agree	Strongly Agree	Strongly Agree	Strongly Agree	Strongly Agree	Search fast with reliable sources	I agree to participate in this study and I know that my response will be completely anonymous.	0
Male	Agree	Agree	From my opinion the compare is important for drug approval	Agree	From my opinion the compare is important for drug approval	Agree	Agree	From my opinion the compare is important for drug approval	Agree	Agree	From my opinion the compare is important for drug approval	Agree	Agree	Agree	Agree	Agree	From my opinion the compare is important for drug approval	I agree to participate in this study and I know that my response will be completely anonymous.	0
Female	Strongly Agree	Agree	being knowledgeable about many aspects	Agree	to assure safety and efficacy of drugs	Agree	Neither agree nor disagree	interested more about the compare/contrast assignment in the world	Strongly Agree	Strongly Agree	it was interesting, the differences between the two regulations while each one of them do it the way it’s helpful and good for them	Strongly Agree	Strongly Agree	Strongly Agree	Strongly Agree	Strongly Agree	helped me to improve my communication and searching skills	I agree to participate in this study and I know that my response will be completely anonymous.	0
Female	Agree	Agree	Our profession as pharmacist is no longer limited on hospitals and community pharmacy, it’s more extensive than we thought.	Agree	There is a lot of similarities between drug approval process, and they vary depending on the different needs.	Neither agree nor disagree	Neither agree nor disagree	The importance of checking drug approval process in each country when needed.	Neither agree nor disagree	Agree	I liked comparison based knowledge	Neither agree nor disagree	Agree	Agree	Agree	Disagree	Enhance my report writing skills.	I agree to participate in this study and I know that my response will be completely anonymous.	0
Male	Agree	Agree	I understood what my role truly is	Agree	It helps us understand other countries	Agree	Agree	It broadens my future job search	Neither agree nor disagree	Neither agree nor disagree	It was good but the search for some countries very hard	Agree	Agree	Agree	Agree	Agree	Helped me have a broder perspective	I agree to participate in this study and I know that my response will be completely anonymous.	0
Female	Agree	Strongly Agree	Improves our understanding of Saudi regulatory framework for drug approval through knowing the differences between the previous one and other countrys.	Agree	Knowing the differences between countys improve understanding of why there is a regulation frameworks for drug import and export.	Strongly Disagree	Strongly Disagree	Doesn't has any impact on my future prospective	Disagree	Disagree	It was good to know about other countries regulations, and to know why there is difference in minor and major things.	Strongly Agree	Strongly Agree	Strongly Agree	Strongly Agree	Agree	This assignment needed many resources to be done, also finding the resources wasn't easy due to the similarities in titles.	I agree to participate in this study and I know that my response will be completely anonymous.	0
Male	Strongly Agree	Strongly Agree	It's in our benefit to compare different countries to ours so we can find the ways on how to be successful at it	Strongly Agree	Every country has its own process and of course there's upside and downside on each kind of drug approval process	Neither agree nor disagree	Agree	I don't know anything about the future of it	Agree	Neither agree nor disagree	I liked Canada more on thire DAP	Agree	Agree	Agree	Agree	Agree	I get better on searching for the informations on each assignment that i had	I agree to participate in this study and I know that my response will be completely anonymous.	0
Female	Strongly Agree	Strongly Agree	It’s helping me to understand the differences of drug approval in our country and other countries	Strongly Agree	It’s similar to Saudi Arabia	Strongly Agree	Strongly Agree	It’s interesting to work on it	Strongly Agree	Strongly Agree	I like to learn the differences between countries in drug products	Strongly Agree	Strongly Agree	Strongly Agree	Strongly Agree	Strongly Agree	It’s improve my searching skills .	I agree to participate in this study and I know that my response will be completely anonymous.	0
Male	Strongly Agree	Strongly Agree	There is a difference in every country about drug approval process	Agree	It is important to regulate drug approval processes, to preserve the rights of drug companies and to avoid monopolies	Agree	Agree	To know the laws of countries in terms of drug approval processes, because I may go to work in other countries in the future	Agree	Agree	Nothing	Disagree	Agree	Neither agree nor disagree	Agree	Agree	Learn how to search for other information	I agree to participate in this study and I know that my response will be completely anonymous.	0
Male	Agree	Agree	It can approve the awereness	Agree	All countries will combine together for drug approved process, so it will be more strong evidence	Agree	Agree	I don’t have the full idea	Agree	Agree	I will improve my learning skills	Agree	Agree	Strongly Agree	Strongly Agree	Agree	It will improve all my social and learning skills	I agree to participate in this study and I know that my response will be completely anonymous.	0
Female	Strongly Agree	Strongly Agree	The comprehensive approach in pharmacy practice around the world made it easier to share the knowledge	Strongly Agree	Communication is easier between countries, and even if a student pharmacists decide to continue postgraduate studies abroad will face lesser variations	Strongly Agree	Strongly Agree	I have plans of studying abroad and gaining this knowledge would be helpful	Strongly Agree	Strongly Agree	Gaining confidence while studying something relevant to the worldwide	Strongly Agree	Strongly Agree	Agree	Strongly Agree	Strongly Agree	Improvement of critical thinking	I agree to participate in this study and I know that my response will be completely anonymous.	0
Male	Agree	Neither agree nor disagree	Need more information	Neither agree nor disagree	Need more information	Agree	Neither agree nor disagree	I don’t have information	Neither agree nor disagree	Neither agree nor disagree	Need more details	Neither agree nor disagree	Neither agree nor disagree	Neither agree nor disagree	Neither agree nor disagree	Neither agree nor disagree	Could be developed	I agree to participate in this study and I know that my response will be completely anonymous.	0
Male	Agree	Agree	More informations about drug comparison and drug approval process	Agree	Learn more about different drug approval processes in different countries	Strongly Agree	Agree	It maybe one of the reasons for me to work abroad one day	Agree	Agree	Increasing my knowledge about it	Agree	Agree	Agree	Agree	Agree	Improving my analyzing +communicating + criticizing+ observing + finding and reaching the desired informations skills	I agree to participate in this study and I know that my response will be completely anonymous.	0
Male	Strongly Agree	Strongly Agree	increase analyzing the drug information and approval medication in countries	Strongly Agree	Do not face difficulty in traveling when carrying medicines	Strongly Agree	Strongly Agree	Continuous reading of newly registered medications	Strongly Agree	Strongly Agree	Cooperation with registered pharmaceutical companies	Strongly Agree	Strongly Agree	Strongly Agree	Strongly Agree	Strongly Agree	increase my knowledge in medical law	I agree to participate in this study and I know that my response will be completely anonymous.	0
Female	Agree	Agree	It is well regulated	Agree	It is good	Agree	Agree	I don't know yet.	Agree	Agree	I don't know	Agree	Agree	Agree	Agree	Agree	To know more about other countries.	I agree to participate in this study and I know that my response will be completely anonymous.	0
Female	Strongly Agree	Strongly Agree	I’ve become way more aware about the drug approval process	Strongly Agree	It made me realise that each country has its own drug approval process and its own rules	Strongly Agree	Strongly Agree	It would be very helpful in my career	Strongly Agree	Strongly Agree	It helped a lot in realising other societies and culture manage their own drug approval process	Strongly Agree	Agree	Strongly Agree	Agree	Agree	It helped me memorise and be more aware	I agree to participate in this study and I know that my response will be completely anonymous.	0
Female	Agree	Strongly Agree	In each country there are different approval process but all of them focus on protection and safety for the consumer	Agree	It gives the company a chance to choose the suitable regulation of drug approval for the new product	Neither agree nor disagree	Neither agree nor disagree	Helping in the improvement of the regulations of drug approval process and marketing	Agree	Agree	The differences between regulations give advantage to the new medications	Agree	Neither agree nor disagree	Agree	Disagree	Agree	Improve my research skills and critical thinking	I agree to participate in this study and I know that my response will be completely anonymous.	0
Female	Strongly Agree	Strongly Agree	It is very beneficial	Strongly Agree	It has a good impact	Strongly Agree	Strongly Agree	It will be more developed	Strongly Agree	Strongly Agree	It is interesting	Strongly Agree	Strongly Agree	Strongly Agree	Strongly Agree	Strongly Agree	It developed my ability to generate awareness and ideas	I agree to participate in this study and I know that my response will be completely anonymous.	0
Female	Strongly Agree	Strongly Agree	The comparison is very good and important , although the most basic drug approval processes are compatible between most countries in the international context and the differences between them are very simple.	Strongly Agree	Facilitates the steps followed in the drug approval process, because she follows a unified approach.	Agree	Strongly Agree	Experience working abroad to know the difference between working here and there and which is better.	Agree	Agree	Continuous learning, engaging in different subjects and obtaining a wealth of knowledge	Strongly Agree	Strongly Agree	Strongly Agree	Strongly Agree	Strongly Agree	Skills development Personality and teamwork	I agree to participate in this study and I know that my response will be completely anonymous.	0
Male	Neither agree nor disagree	Neither agree nor disagree	I don't have answer	Agree	I don't have answer	Neither agree nor disagree	Neither agree nor disagree	I don't have answer	Neither agree nor disagree	Neither agree nor disagree	I don't have answer	Disagree	Neither agree nor disagree	Neither agree nor disagree	Neither agree nor disagree	Disagree	I don't have answer	I agree to participate in this study and I know that my response will be completely anonymous.	0
Female	Strongly Agree	Strongly Agree	It was helpful in expanding my comprehension about my profession in regulatory framework	Agree	It Clarify several points for me about the drug approval process	Strongly Agree	Strongly Agree	It will improve the society knowledge	Strongly Agree	Strongly Agree	I’d like to see its impact in near future	Strongly Agree	Strongly Agree	Neither agree nor disagree	Strongly Agree	Agree	Great impact	I agree to participate in this study and I know that my response will be completely anonymous.	0
Female	Agree	Strongly Agree	I have become more acquainted with one of the important matters organized by my specialty, as well as the extent of the arrangement and accuracy of this matter	Strongly Agree	Each country has procedures and steps to follow and focus on, while looking at more than one country has given me more experience in the subject and some points that are important in drug safety and it is important to verify them before approval.	Strongly Agree	Strongly Agree	I became more excited to see the stages of approval in real life	Strongly Agree	Strongly Agree	I like the organized and detailed steps that explain the differences at a glance between the stages of approval	Strongly Agree	Strongly Agree	Strongly Agree	Strongly Agree	Strongly Agree	Such steps increase the chances of making decisions, and when I saw them, I gained experience in how to make these decisions	I agree to participate in this study and I know that my response will be completely anonymous.	0
Male	Agree	Agree		Agree		Neither agree nor disagree	Neither agree nor disagree		Neither agree nor disagree	Agree		Agree	Agree	Neither agree nor disagree	Neither agree nor disagree	Neither agree nor disagree		I agree to participate in this study and I know that my response will be completely anonymous.	0
Female	Agree	Agree	I gained knowledge about the differences and similarities of both regulatory	Agree	.	Agree	Neither agree nor disagree	It will help in understanding the standard registration process for drugs which we might need it in future	Neither agree nor disagree	Agree	The differences between each country was interesting !	Agree	Neither agree nor disagree	Agree	Disagree	Agree	I think it improved my information searching re	I agree to participate in this study and I know that my response will be completely anonymous.	0
Female	Strongly Agree	Agree	helping me to understand the drug approval process in Saudi Arabia and the other countries	Agree	helping me develop an appreciation of how other international societies and cultures regulate the	Agree	Neither agree nor disagree	raised my interest in working abroad one day. *	Agree	Agree	interesting to me and kept me engaged with the material. *	Agree	Agree	Agree	Agree	Agree	developed my ability to analyze and critically evaluate information and	I agree to participate in this study and I know that my response will be completely anonymous.	0
Female	Agree	Agree	It is important to know drug approval process in your country to know the difference between your country and other country	Agree	drug approval processes is powerful tool for regulating medications, and this is safer and more reassuring	Agree	Neither agree nor disagree	I will be able to answer the difference and similarity between the drug approval process in Saudi Arabia and other countries.	Agree	Neither agree nor disagree	I like the drug approval process in Saudi Arabia because it is very clear	Agree	Agree	Agree	Neither agree nor disagree	Agree	It has improved my research skills	I agree to participate in this study and I know that my response will be completely anonymous.	0
Female	Neither agree nor disagree	Agree	To expand my knowledge of accreditation processes and to support my general and pharmaceutical understanding of various systems in different parts of the world	Agree	I learned that countries, despite the similarity of their regulatory procedures for drug approval, each country has its own system that distinguishes it from other countries.	Agree	Neither agree nor disagree	Because I aspire to be a researcher in the future and own patents, it was useful to know the procedures, even if in a simple way, in different countries, to expand my understanding of drug approval processes and other procedures.	Disagree	Agree	The task was clear and easy, but we had difficulty extracting the required information accurately.	Agree	Agree	Strongly Agree	Strongly Agree	Neither agree nor disagree	The skill of working as a team and the skill of extracting information	I agree to participate in this study and I know that my response will be completely anonymous.	0
Male	Agree	Agree	.	Agree	It must include many proses to ensure safty of drug	Strongly Agree	Strongly Agree	To increase the safety of drug	Agree	Strongly Agree	.	Agree	Agree	Agree	Agree	Agree	It increases my skills	I agree to participate in this study and I know that my response will be completely anonymous.	0
Male	Agree	Agree	It gave a general image of the similarities between our system and the assigned country system.	Neither agree nor disagree	It appears that our regulation of drug approval is adopted from the USA	Agree	Disagree	Didn’t really have an impact	Disagree	Disagree	I didn’t really grasp the concept of teaching such detailed informations to pharmacy students	Agree	Disagree	Agree	Agree	Neither agree nor disagree	Didn’t add much	I agree to participate in this study and I know that my response will be completely anonymous.	0
Male	Neither agree nor disagree	Neither agree nor disagree	..	Neither agree nor disagree	..	Agree	Agree	..	Agree	Neither agree nor disagree	..	Strongly Agree	Strongly Agree	Strongly Agree	Strongly Agree	Agree	..	I agree to participate in this study and I know that my response will be completely anonymous.	0
Male	Agree	Strongly Agree	Understanding the conditions of SFDA and how to apply it	Agree	Make it more regular and effective	Strongly Agree	Strongly Agree	He made me know how the conditions are set up and how they are applied	Agree	Agree	to be more effective in work in future	Strongly Agree	Neither agree nor disagree	Agree	Agree	Neither agree nor disagree	understanding more about the rules and conditions	I agree to participate in this study and I know that my response will be completely anonymous.	0
Female	Strongly Agree	Agree	Now I a good view about the proses	Strongly Agree	Honestly, I didn’t understand the question	Agree	Strongly Agree	.	Agree	Strongly Agree	.	Agree	Agree	Neither agree nor disagree	Strongly Agree	Strongly Agree	My critical thinking developed	I agree to participate in this study and I know that my response will be completely anonymous.	0
Female	Neither agree nor disagree	Agree	We can use the comparison in developing the drug for approval process	Strongly Agree	It is an important and long process	Neither agree nor disagree	Neither agree nor disagree	not my interest for now	Disagree	Agree	not my interest	Agree	Agree	Strongly Agree	Neither agree nor disagree	Disagree	It has improved my comparison and contrast skill	I agree to participate in this study and I know that my response will be completely anonymous.	0
Male	Agree	Strongly Agree	I don’t know :(	Agree	idk	Agree	Neither agree nor disagree	Idk	Strongly Agree	Agree	Hmmm I will think about it	Agree	Neither agree nor disagree	Strongly Agree	Strongly Agree	Agree	Yasss get it	I agree to participate in this study and I know that my response will be completely anonymous.	0
Female	Agree	Agree	I don’t have an answer	Agree	the similarities and differences towards the international regulation of drug approval process gives every country its own procedure that will contribute to provide the safety and the efficacy for the drug approval	Agree	Agree	maybe in the future the process of the drug approval will be more systematic	Strongly Agree	Strongly Agree	Recently, many countries relying in the submission of the drug in online processing which is save times and more easier	Agree	Agree	Agree	Agree	Agree	Communication skills, patience	I agree to participate in this study and I know that my response will be completely anonymous.	0
Female	Neither agree nor disagree	Neither agree nor disagree	Unfortunately I don't have a lot of information about drug approval process	Agree	Don't have much information	Agree	Agree	Opening new chances for pharmacists	Strongly Agree	Strongly Agree	International Drug Regulation Comparison Project Will have a huge impact on the pharmacy filled	Agree	Agree	Agree	Agree	Agree	Don't have much experience	I agree to participate in this study and I know that my response will be completely anonymous.	0
Male	Agree	Agree	This course had a great impact on my knowledge about drug approval process and awareness of my profession and I am very grateful for the doctors in both sections	Agree	Learning about this stuff was very helpful for me thank you	Agree	Agree	My future perspective will be that the regulations in my country is far better and suitable for our environment	Agree	Agree	It was very helpful for me on the personal level and professional level	Agree	Agree	Agree	Agree	Agree	It had a great impact on my skills and it’s allowed me to improve my skills	I agree to participate in this study and I know that my response will be completely anonymous.	0
Female	Strongly Agree	Agree	It made me realize that each country has its own process but there’s a lot of things that we share it with each other	Agree	Gained more knowledge	Agree	Agree	It’s may help me in my career and my future research	Agree	Agree	Developed my acknowledge and this increased my self confidence	Strongly Agree	Strongly Agree	Agree	Strongly Agree	Strongly Agree	Develop my skills, how to search about international’s process and Know what the difference between them also in analysing	I agree to participate in this study and I know that my response will be completely anonymous.	0
Male	Agree	Agree	learning that, guide us to understand how the process is going in different countries	Agree	understanding that process you realize that differences between them are due to the fact that there is room of interpretation whether the drug have benefit efficacy safety and quality or not.	Disagree	Disagree	I think there is no impact on my future, but at least I understand how the process is going	Strongly Disagree	Strongly Disagree	no impact, as i’m not interested in this field	Neither agree nor disagree	Agree	Agree	Strongly Disagree	Disagree	Not that much, but I learned how to analyze the informations	I agree to participate in this study and I know that my response will be completely anonymous.	0
Female	Agree	Agree	Helps me increase and understand more	Strongly Agree	ensure the safety of the drugs	Agree	Agree	.	Agree	Neither agree nor disagree	Clarify the process of how it done	Agree	Agree	Agree	Strongly Agree	Agree	Mostly developed my searching skills	I agree to participate in this study and I know that my response will be completely anonymous.	0
Male	Strongly Agree	Strongly Agree	It helps our profession to be more structured and organised	Strongly Agree	It helps us to chose the drug	Strongly Agree	Strongly Agree	It will lead to improvement	Strongly Agree	Strongly Agree	It will lead to an improve io our life	Strongly Agree	Strongly Agree	Strongly Agree	Strongly Agree	Strongly Agree	It will let us more specific about the skills that the world need and needed to improve	I agree to participate in this study and I know that my response will be completely anonymous.	0
Female	Agree	Strongly Agree	-	Agree	-	Agree	Strongly Agree	-	Strongly Agree	Strongly Agree	-	Agree	Agree	Agree	Agree	Agree	-	I agree to participate in this study and I know that my response will be completely anonymous.	0
Female	Strongly Agree	Strongly Agree	It helps our profession to be structured and well organized & let our profession to guide in a clear way.	Strongly Agree	Ability to make comparisons between the medications	Strongly Agree	Strongly Agree	Improvement in our profession	Strongly Agree	Strongly Agree	Helps us to be more responsible in our profession & raise knowledge	Strongly Agree	Strongly Agree	Strongly Agree	Strongly Agree	Strongly Agree	Improving the skills that pharmacists need	I agree to participate in this study and I know that my response will be completely anonymous.	0
Female	Agree	Strongly Agree	This assignment increased my knowledge in regulatory affairs and drug approval. I enjoyed learning through assignments but it would’ve been better if we had specific references	Strongly Agree	The assignment gave us basic information about the saudi regulating system, which is the most important thing to know as a pharmacist.	Agree	Agree	Learning about different countries and start from where they end will participate in the improvement of the field. And as we know, comparison approach is one of the strongest searching method	Strongly Agree	Agree	-	Strongly Agree	Strongly Agree	Agree	Strongly Agree	Strongly Agree	-	I agree to participate in this study and I know that my response will be completely anonymous.	0
Female	Agree	Neither agree nor disagree	I could, through this assignment, get an overview view about the regulatory processes in general and find the differences between our regulations and the other countries’, but honestly I did not get to know where specifically my role as a pharmacist fits into these regulations	Agree	It is a complex and restricted process as I thought before learning through this assignment, even though there was variations in the restriction level that was lower than what I expected	Disagree	Disagree	I have big plans and interests for the future, but in general, working in the regulatory field is not one of them	Neither agree nor disagree	Neither agree nor disagree	.	Agree	Disagree	Neither agree nor disagree	Agree	Disagree	In this assignment I noticed that I improved my ability to organize and manage teamwork	I agree to participate in this study and I know that my response will be completely anonymous.	0
Female	Agree	Agree	Gaining more knowledge and information	Agree	Gained knowledge	Strongly Agree	Strongly Agree	It has a great impact	Agree	Strongly Agree	Great impact	Strongly Agree	Agree	Agree	Strongly Agree	Agree	Great influence on my skills	I agree to participate in this study and I know that my response will be completely anonymous.	0
Male	Strongly Agree	Strongly Agree	It’s good	Disagree	good	Agree	Strongly Agree	👍🏻👍🏻	Strongly Agree	Strongly Agree	👍🏻👍🏻	Strongly Agree	Strongly Agree	Strongly Agree	Strongly Agree	Strongly Agree	👍🏻👍🏻	I agree to participate in this study and I know that my response will be completely anonymous.	0
Male	Strongly Agree	Strongly Agree	It made me realize that not all regulations are necessarily the same, all have their prospective and thier point of view, which made realize that our profession is much more than a set of rules or dugs	Strongly Agree	I think it made realize that the set of preparation before accepting any drug, has to be strict to avoid any errors, as it have been shown more to me in this assignment	Strongly Agree	Strongly Agree	I now believe that the system and the set of rules within can be developed more and more in the future	Strongly Agree	Strongly Agree	I like how the system never stops growing and changing	Strongly Agree	Strongly Agree	Strongly Agree	Strongly Agree	Strongly Agree	It developed me in my practice at the hospital, where I now know more about the regulations of the drugs that have expired	I agree to participate in this study and I know that my response will be completely anonymous.	0
Female	Agree	Agree	It helps me to improve my knowledge and i had fun when i was doing it	Agree	I had a lot of information about it	Agree	Neither agree nor disagree	Not that much actually	Neither agree nor disagree	Agree	Good	Agree	Agree	Agree	Agree	Agree	We had to work together	I agree to participate in this study and I know that my response will be completely anonymous.	0
Male	Agree	Agree	How they approve drugs	Agree	.	Agree	Agree	.	Neither agree nor disagree	Neither agree nor disagree	.	Neither agree nor disagree	Neither agree nor disagree	Neither agree nor disagree	Neither agree nor disagree	Neither agree nor disagree	.	I agree to participate in this study and I know that my response will be completely anonymous.	0
Male	Strongly Disagree	Strongly Disagree		Strongly Disagree		Strongly Disagree	Strongly Disagree		Strongly Disagree	Strongly Disagree		Strongly Disagree	Strongly Disagree	Strongly Disagree	Strongly Disagree	Strongly Disagree		I agree to participate in this study and I know that my response will be completely anonymous.	0
Female	Strongly Agree	Strongly Agree	It opened new prospectives to me. Thankfully, I now know my options in the future	Strongly Agree	I learned about our country and its contribution toward drug regulations.	Strongly Agree	Strongly Agree	Interesting and looking forward to learn more	Strongly Agree	Strongly Agree	..	Strongly Agree	Strongly Agree	Strongly Agree	Strongly Agree	Strongly Agree	..	I agree to participate in this study and I know that my response will be completely anonymous.	0
Male	Agree	Agree	It did expand my knowledge to some degree but it was also overwhelming	Agree	It did expand my knowledge to some degree but it was also overwhelming	Agree	Agree	It maybe helped in knowing how to globalize the drug approval process so that someday it can help aid in approving drugs that are urgent in emergency situations more easily and avoid unnecessary loss of life due to logistics	Agree	Neither agree nor disagree	I liked having the ability to access international government regulations	Agree	Neither agree nor disagree	Agree	Agree	Agree	Knowing how and where to find resources of information	I agree to participate in this study and I know that my response will be completely anonymous.	0
Male	Neither agree nor disagree	Neither agree nor disagree	Good	Disagree	Not helpful	Agree	Disagree	I don’t know	Disagree	Neither agree nor disagree	Not that much	Agree	Disagree	Neither agree nor disagree	Agree	Neither agree nor disagree	Improve my skills 45%	I agree to participate in this study and I know that my response will be completely anonymous.	0
Male	Strongly Agree	Neither agree nor disagree	Different countries have different laws and rules for drug approval process it’s essential for my profession to understand this rules in my country but I don’t see the need to compare it with other countries	Agree	My country have a very strict policy comparing to others	Disagree	Strongly Agree	My future goal didn’t change I feel the need to be a good citizen of my own country	Agree	Strongly Disagree	As I said my personal opinion didn’t change	Strongly Agree	Strongly Agree	Strongly Agree	Agree	Neither agree nor disagree	I feel the skills comes with experience more	I agree to participate in this study and I know that my response will be completely anonymous.	0
Female	Agree	Agree	Interesting and start to stretch more	Neither agree nor disagree	I learned about our country and its contribution toward drug regulations.	Agree	Agree	I know a new option for the future	Agree	Agree	It open new prospective to me	Neither agree nor disagree	Agree	Strongly Agree	Disagree	Agree	Knowing That I’m patient	I agree to participate in this study and I know that my response will be completely anonymous.	0
Male	Agree	Agree	Good	Agree	Great	Agree	Strongly Agree	Will	Strongly Agree	Agree	Good	Disagree	Strongly Agree	Disagree	Strongly Agree	Neither agree nor disagree	Good	I agree to participate in this study and I know that my response will be completely anonymous.	0
Male	Agree	Agree	.	Agree	.	Agree	Agree	.	Agree	Agree	.	Agree	Agree	Agree	Agree	Agree	.	I agree to participate in this study and I know that my response will be completely anonymous.	0
Male	Agree	Agree	it shows me that different countries have different ways of handling different types of drugs and time it takes vary between them, But that doesn't mean they have fully different process of accepting there are some similarities between the countries too	Agree	the more time the drugs takes to be accepted show how the process of accepting drugs is important, even if the drug show promising results of curing a disease, Doesn't mean it won't do the contrary	Neither agree nor disagree	Neither agree nor disagree	the process of accepting drug is important for sure, it made me appreciate those who works to make sure the drugs give the most benefits with the least disadvantages and avoid diseases	Agree	Neither agree nor disagree	as I wrote before it made me appreciate pharmacists and those who work in this field, because they are trying to minimize the problems of the drugs that can enter the market and harm the population	Disagree	Agree	Agree	Agree	Neither agree nor disagree	It improved me in many aspects.	I agree to participate in this study and I know that my response will be completely anonymous.	0
